# Supplementary material for: Spectral data of specular reflectance, narrow-angle transmittance and angle-resolved surface scattering of materials for solar concentrators
Source: Data Brief. 2015 Dec 11;6:184–8. doi: 10.1016/j.dib.2015.11.059 (PMC4706600; doi:10.1016/j.dib.2015.11.059)
Supplement: Supplementary file 1 — Supplementary material [file mmc1.xlsx]

## Sheet: AgGlass4mm
q [deg]	15			45			60
	l [nm]	Rspecular,l	UType A	l [nm]	Rspecular,l	UType A	l [nm]	Rspecular,l	UType A
	300	0.116623	0.00932883	300	0.335939	0.0323644	300	0.362851	0.0268204
	310	0.0754836	0.0028726	310	0.110682	0.00555391	310	0.155196	0.00606721
	320	0.0895093	0.0012582	320	0.111961	0.00191077	320	0.16529	0.00277908
	330	0.38701	0.000861152	330	0.415163	0.00277166	330	0.446667	0.00239807
	340	0.656643	0.000746868	340	0.655341	0.00202853	340	0.669649	0.0016026
	350	0.769947	0.000723397	350	0.759603	0.0013819	350	0.765589	0.00116977
	360	0.820455	0.000806753	360	0.81087	0.00101071	360	0.812816	0.00078885
	370	0.848094	0.000735314	370	0.840506	0.000824364	370	0.845371	0.000675497
	380	0.866708	0.000793111	380	0.860923	0.000879151	380	0.86455	0.000790782
	390	0.885323	0.000842816	390	0.881818	0.000829719	390	0.883839	0.000781892
	400	0.901641	0.000520706	400	0.894941	0.000561209	400	0.896836	0.000501359
	425	0.921817	0.000780217	425	0.910388	0.00075334	425	0.911651	0.000671379
	450	0.931948	0.000776681	450	0.924145	0.00101249	450	0.926385	0.000859774
	475	0.94314	0.000820786	475	0.931208	0.000966813	475	0.93403	0.00077976
	500	0.948	0.000835244	500	0.939114	0.000955352	500	0.940546	0.00083236
	525	0.951832	0.000771684	525	0.943342	0.000796586	525	0.944715	0.000858093
	550	0.954324	0.000789865	550	0.946856	0.000883125	550	0.948523	0.000827909
	575	0.953876	0.000886628	575	0.947504	0.000998665	575	0.950146	0.000826369
	600	0.956032	0.000925847	600	0.949935	0.00102305	600	0.950188	0.00080518
	625	0.957741	0.000810596	625	0.948568	0.00102764	625	0.9487	0.000766183
	650	0.957605	0.0005737	650	0.948682	0.000747081	650	0.948895	0.000611298
	675	0.957143	0.00099824	675	0.947801	0.00116643	675	0.950179	0.000819515
	700	0.956861	0.000870481	700	0.951478	0.00100567	700	0.948102	0.0008298
	725	0.955974	0.000924181	725	0.951758	0.000906565	725	0.947154	0.00088748
	750	0.958042	0.00093613	750	0.94815	0.00105839	750	0.947138	0.000876198
	775	0.955212	0.000958262	775	0.94877	0.00101371	775	0.947463	0.00079343
	800	0.953006	0.000782486	800	0.947913	0.000738222	800	0.944486	0.000753519
	825	0.948217	0.00106878	825	0.946203	0.00112861	825	0.942551	0.000807777
	850	0.956345	0.000727196	850	0.947226	0.00106097	850	0.945306	0.000754014
	875	0.942217	0.00163015	875	0.942796	0.00154366	875	0.938863	0.00120608
	900	0.948734	0.000584942	900	0.944801	0.000573387	900	0.941423	0.000618162
	925	0.951935	0.000649429	925	0.946322	0.000905085	925	0.944027	0.00100246
	950	0.947125	0.000739697	950	0.944953	0.000890605	950	0.941426	0.00112237
	975	0.941154	0.00111862	975	0.941646	0.0011315	975	0.94025	0.00127854
	1000	0.952224	0.000729452	1000	0.944717	0.000741819	1000	0.940713	0.000790079
	1025	0.950537	0.000719416	1025	0.94449	0.000970577	1025	0.942647	0.000975096
	1050	0.950833	0.00077201	1050	0.945105	0.00104639	1050	0.938383	0.00130709
	1075	0.949354	0.000839873	1075	0.946273	0.000972467	1075	0.943657	0.000950149
	1100	0.954022	0.000664308	1100	0.943732	0.0011868	1100	0.943759	0.00118252
	1125	0.952493	0.000736699	1125	0.950636	0.000831676	1125	0.94552	0.00109781
	1150	0.952558	0.000819531	1150	0.944211	0.00174757	1150	0.941275	0.00188165
	1200	0.95225	0.00152171	1200	0.943298	0.00286105	1200	0.944245	0.00291291
	1250	0.95008	0.00148775	1250	0.952605	0.00477201	1250	0.945165	0.00506809
	1300	0.955363	0.0020935	1300	0.94088	0.00434994	1300	0.955369	0.00655448
	1350	0.955206	0.00195165	1350	0.951451	0.00544252	1350	0.946992	0.00547886
	1400	0.951053	0.0021489	1400	0.956801	0.00740147	1400	0.949731	0.0061865
	1450	0.952609	0.00149161	1450	0.933095	0.00515143	1450	0.945588	0.00590519
	1500	0.953761	0.00130049	1500	0.950745	0.00334308	1500	0.950747	0.00349423
	1550	0.95659	0.00151703	1550	0.947715	0.00337119	1550	0.956216	0.00350245
	1600	0.957122	0.0015141	1600	0.955065	0.00389235	1600	0.946164	0.00364868
	1650	0.954379	0.00123037	1650	0.95441	0.00405857	1650	0.950372	0.00354451
	1700	0.951074	0.00159266	1700	0.944993	0.00422573	1700	0.954299	0.00396908
	1750	0.949489	0.00159201	1750	0.940514	0.00450334	1750	0.944762	0.00430246
	1800	0.951951	0.00193375	1800	0.936456	0.00370184	1800	0.933911	0.00421864
	1850	0.944561	0.00191028	1850	0.934564	0.00533842	1850	0.931808	0.00517506
	1900	0.940412	0.00137597	1900	0.938907	0.00454703	1900	0.931883	0.00463084
	1950	0.940337	0.00172754	1950	0.92456	0.00530439	1950	0.913598	0.00503403
	2000	0.935626	0.00131838	2000	0.923669	0.00401415	2000	0.908952	0.00384003
	2050	0.930334	0.00152655	2050	0.918619	0.00543737	2050	0.906534	0.00496581
	2100	0.926661	0.00184981	2100	0.906651	0.00641787	2100	0.896493	0.00568216
	2150	0.914824	0.00208057	2150	0.898429	0.00683229	2150	0.878585	0.00703898
	2200	0.875984	0.00179606	2200	0.846032	0.00524266	2200	0.841146	0.00565385
	2250	0.861925	0.00173899	2250	0.843125	0.00499854	2250	0.826222	0.00544842
	2300	0.874113	0.00180573	2300	0.848339	0.00600318	2300	0.842275	0.00648862
	2350	0.877182	0.00227674	2350	0.85019	0.00708465	2350	0.846652	0.00713624
	2400	0.862751	0.00262521	2400	0.841925	0.00845642	2400	0.810442	0.00891045
	2450	0.84188	0.00248696	2450	0.804179	0.00973799	2450	0.798959	0.00843507
	2500	0.820429	0.00174503	2500	0.791131	0.0101487	2500	0.78664	0.0094828

## Sheet: AgGlass2mm
q [deg]	45
	l [nm]	Rspecular,l	UType A
	300	0.126827	0.00822827
	310	0.0831214	0.00228075
	320	0.108767	0.00104407
	330	0.399099	0.00074486
	340	0.654833	0.000718241
	350	0.771762	0.00078556
	360	0.826699	0.000752451
	370	0.858999	0.000704911
	380	0.87737	0.000862813
	390	0.896212	0.000761796
	400	0.908103	0.000572214
	425	0.923955	0.000691622
	450	0.9332	0.00088191
	475	0.942951	0.000775482
	500	0.948579	0.000695107
	525	0.95216	0.000867039
	550	0.95591	0.00078667
	575	0.956379	0.000927515
	600	0.955174	0.000783607
	625	0.955532	0.000812704
	650	0.953984	0.000645364
	675	0.9543	0.000930195
	700	0.954068	0.000755287
	725	0.953997	0.000838772
	750	0.952718	0.000752328
	775	0.951798	0.0008713
	800	0.951313	0.000738454
	825	0.944614	0.000790453
	850	0.948573	0.000884764
	875	0.941006	0.00135593
	900	0.943365	0.000576182
	925	0.943927	0.000672706
	950	0.941723	0.000737657
	975	0.937779	0.00113681
	1000	0.941974	0.000599918
	1025	0.94196	0.000884136
	1050	0.940507	0.000849005
	1075	0.942077	0.000724922
	1100	0.940716	0.000836397
	1125	0.944878	0.000872651
	1150	0.942007	0.00121207
	1200	0.941245	0.00150116
	1250	0.942974	0.00289839
	1300	0.944085	0.00252108
	1350	0.945202	0.00295962
	1400	0.940274	0.00289224
	1450	0.950549	0.00274631
	1500	0.957279	0.00190946
	1550	0.957109	0.00169291
	1600	0.957574	0.00184836
	1650	0.959088	0.00166892
	1700	0.953525	0.00197725
	1750	0.948038	0.00187524
	1800	0.952152	0.00194152
	1850	0.948632	0.00239557
	1900	0.940524	0.00242784
	1950	0.946723	0.00211756
	2000	0.939667	0.0019063
	2050	0.936112	0.00262041
	2100	0.941384	0.00314991
	2150	0.929548	0.00310022
	2200	0.909084	0.00279834
	2250	0.905188	0.00244555
	2300	0.910006	0.00325568
	2350	0.91183	0.00395557
	2400	0.911808	0.00382603
	2450	0.900236	0.00442661
	2500	0.881672	0.00481832

## Sheet: AgGlass1mm
q [deg]	45
	l [nm]	Rspecular,l	UType A
	300	0.140694	0.00919475
	310	0.0869306	0.0031262
	320	0.121218	0.00117177
	330	0.404723	0.00115745
	340	0.641174	0.000816323
	350	0.743798	0.000883673
	360	0.794981	0.000718958
	370	0.825938	0.000828348
	380	0.838723	0.000905258
	390	0.865229	0.000752721
	400	0.882739	0.000628776
	425	0.905355	0.00100166
	450	0.920673	0.000955491
	475	0.935366	0.000838018
	500	0.940239	0.000801743
	525	0.938654	0.00104818
	550	0.9493	0.000839837
	575	0.951417	0.000867725
	600	0.952935	0.000978583
	625	0.95268	0.00108973
	650	0.949362	0.000897961
	675	0.949926	0.00143996
	700	0.948923	0.00130602
	725	0.948877	0.00123107
	750	0.947648	0.00127045
	775	0.946346	0.00148466
	800	0.943951	0.0011247
	825	0.93752	0.00112375
	850	0.943719	0.000827194
	875	0.930581	0.00183305
	900	0.935494	0.00082381
	925	0.935748	0.00107858
	950	0.933271	0.00118139
	975	0.931755	0.00146775
	1000	0.935401	0.000902111
	1025	0.93476	0.000791642
	1050	0.933766	0.000867717
	1075	0.933477	0.00107279
	1100	0.93473	0.00102128
	1125	0.937733	0.000954791
	1150	0.93816	0.00116324
	1200	0.936598	0.0021021
	1250	0.940721	0.00221692
	1300	0.938408	0.00231573
	1350	0.941217	0.00270029
	1400	0.93944	0.00282157
	1450	0.946007	0.00202043
	1500	0.952547	0.00146302
	1550	0.954029	0.00136782
	1600	0.957432	0.00145243
	1650	0.956336	0.00136532
	1700	0.954698	0.00144083
	1750	0.952673	0.00166946
	1800	0.955191	0.00187979
	1850	0.95178	0.0015662
	1900	0.952955	0.00178717
	1950	0.948224	0.00184022
	2000	0.950728	0.0014562
	2050	0.952939	0.00181872
	2100	0.948673	0.00228026
	2150	0.949773	0.00236115
	2200	0.935593	0.00183578
	2250	0.931968	0.00190758
	2300	0.934842	0.00213367
	2350	0.934556	0.00277881
	2400	0.936727	0.00286739
	2450	0.9261	0.00295872
	2500	0.917361	0.00171004

## Sheet: AgFilm#1
q [deg]	15			45			60
	l [nm]	Rspecular,l	UType A	l [nm]	Rspecular,l	UType A	l [nm]	Rspecular,l	UType A
	300	0.0434353	0.000338856	300	0.108275	0.00742345	300	0.29436	0.0118946
	320	0.0428116	0.000130533	320	0.0550759	0.000948877	320	0.108507	0.00102671
	340	0.0417545	9.48282e-05	340	0.0512133	0.000439764	340	0.0957346	0.000475692
	350	0.0419163	8.40584e-05	350	0.051836	0.000356715	350	0.0954025	0.000567544
	360	0.0418911	5.9656e-05	360	0.0515411	0.000173138	360	0.0934747	0.000341086
	370	0.0417799	4.88427e-05	370	0.0513621	0.000140586	370	0.0919474	0.000210113
	380	0.0472258	6.78239e-05	380	0.0547422	9.45657e-05	380	0.092288	0.00017817
	390	0.205806	0.000199656	390	0.187788	0.000193831	390	0.201431	0.000231538
	400	0.56907	0.000797571	400	0.543563	0.000367119	400	0.52487	0.000413742
	410	0.7987	0.00120706	410	0.783154	0.000686249	410	0.761166	0.000647315
	420	0.885794	0.000832066	420	0.877255	0.00110784	420	0.85757	0.00070137
	430	0.917591	0.000883005	430	0.911617	0.000885578	430	0.894435	0.000596899
	440	0.928453	0.000976664	440	0.92603	0.000831777	440	0.909291	0.000657897
	450	0.938538	0.000938084	450	0.933435	0.00055818	450	0.917543	0.000680551
	460	0.939912	0.00147643	460	0.93777	0.000844036	460	0.922638	0.000756864
	470	0.94346	0.000933985	470	0.941522	0.000890792	470	0.927122	0.000799158
	480	0.945478	0.000902566	480	0.943815	0.00085532	480	0.930545	0.000590901
	490	0.946744	0.00133773	490	0.945665	0.000882294	490	0.932715	0.000801847
	500	0.951264	0.000726039	500	0.947935	0.000474085	500	0.933614	0.000562964
	550	0.957994	0.000975111	550	0.954501	0.000905921	550	0.941006	0.000862562
	600	0.960664	0.00124279	600	0.957622	0.00151823	600	0.946399	0.000648614
	650	0.965952	0.00117932	650	0.963034	0.00086525	650	0.952395	0.00087389
	700	0.969986	0.0012932	700	0.968102	0.00079785	700	0.956045	0.00072647
	750	0.969606	0.000856011	750	0.970097	0.000529924	750	0.960532	0.00084427
	800	0.972346	0.00102811	800	0.970421	0.000775571	800	0.961582	0.000783942
	850	0.973638	0.00127239	850	0.975348	0.00070694	850	0.966045	0.000768781
	900	0.974017	0.000864836	900	0.972349	0.000862755	900	0.964848	0.000840555
	950	0.977149	0.000812342	950	0.97374	0.00072516	950	0.967156	0.000740292
	1000	0.9803	0.000771817	1000	0.97656	0.000644718	1000	0.970411	0.000797247
	1050	0.97862	0.00102245	1050	0.974038	0.000839966	1050	0.968802	0.000679985
	1100	0.9825	0.00105036	1100	0.978897	0.00087457	1100	0.973446	0.000710399
	1150	0.975926	0.00316337	1150	0.971556	0.00125519	1150	0.963713	0.00110288
	1200	0.977116	0.0014923	1200	0.969367	0.00151539	1200	0.962734	0.00155087
	1250	0.986441	0.00201383	1250	0.975596	0.00155085	1250	0.972307	0.0018411
	1300	0.986283	0.00175642	1300	0.979297	0.00215362	1300	0.969381	0.00211974
	1350	0.973264	0.00191895	1350	0.964394	0.00164763	1350	0.958478	0.0014935
	1400	0.972568	0.00232332	1400	0.95538	0.00214367	1400	0.948341	0.00182667
	1450	0.980848	0.0016865	1450	0.969059	0.00190515	1450	0.963436	0.00201546
	1500	0.986665	0.00170995	1500	0.979287	0.00197433	1500	0.971937	0.00205869
	1550	0.982369	0.000995948	1550	0.978144	0.00115697	1550	0.972463	0.00122873
	1575	0.983709	0.00287597	1575	0.974084	0.00229439	1575	0.97231	0.0028746
	1600	0.980653	0.00122879	1600	0.976789	0.00119647	1600	0.969139	0.00120169
	1625	0.973628	0.00157508	1625	0.967575	0.00118989	1625	0.967459	0.00163404
	1650	0.965424	0.00171708	1650	0.959199	0.00121162	1650	0.952352	0.00223288
	1675	0.893127	0.00132251	1675	0.880271	0.00179403	1675	0.873184	0.00117091
	1700	0.906238	0.00136252	1700	0.888761	0.00175998	1700	0.880389	0.00174144
	1725	0.904132	0.00145926	1725	0.895138	0.00163257	1725	0.882235	0.00201339
	1750	0.926789	0.00194561	1750	0.919285	0.00153716	1750	0.908683	0.00181988
	1775	0.945572	0.00180843	1775	0.939295	0.00180471	1775	0.931704	0.0016646
	1800	0.947686	0.00181282	1800	0.941961	0.00195131	1800	0.936286	0.00174341
	1825	0.959206	0.00207216	1825	0.95302	0.00161047	1825	0.945979	0.00174724
	1850	0.96167	0.00177977	1850	0.955719	0.0019688	1850	0.945868	0.00161577
	1875	0.952983	0.00208829	1875	0.957397	0.00196081	1875	0.947355	0.00202337
	1900	0.931391	0.0012356	1900	0.92318	0.00126368	1900	0.913697	0.00124344
	1925	0.93734	0.00140544	1925	0.930409	0.0014412	1925	0.9197	0.00154285
	1950	0.940449	0.00174538	1950	0.934768	0.00206912	1950	0.934427	0.00207224
	1975	0.958814	0.00167192	1975	0.949687	0.00223204	1975	0.947981	0.00203608
	2000	0.955516	0.00196234	2000	0.949325	0.00223298	2000	0.947026	0.00190927
	2025	0.95475	0.00196053	2025	0.949538	0.00244498	2025	0.947473	0.00187215
	2050	0.953019	0.00261968	2050	0.946034	0.00276099	2050	0.940944	0.00244413
	2075	0.950655	0.00294317	2075	0.944562	0.00287161	2075	0.937322	0.00316946
	2100	0.925624	0.00362216	2100	0.921362	0.00319285	2100	0.9122	0.00294826
	2125	0.894531	0.0028537	2125	0.891625	0.00307669	2125	0.88185	0.00333818
	2150	0.900546	0.00273411	2150	0.883216	0.00505094	2150	0.869631	0.00260914
	2175	0.897778	0.00315485	2175	0.890759	0.00313592	2175	0.882641	0.00333923
	2200	0.867563	0.00273345	2200	0.856711	0.00254723	2200	0.847542	0.00298738
	2225	0.722143	0.00260093	2225	0.684069	0.00260479	2225	0.67029	0.00201657
	2250	0.39958	0.00131995	2250	0.363285	0.00142806	2250	0.346488	0.00145937
	2275	0.453592	0.0016351	2275	0.427077	0.00164575	2275	0.397299	0.00162733
	2300	0.543621	0.00293803	2300	0.512141	0.0022886	2300	0.475266	0.00240848
	2325	0.693694	0.00221073	2325	0.662024	0.00225031	2325	0.62949	0.00257043
	2350	0.65924	0.00302971	2350	0.635041	0.00286411	2350	0.594219	0.00332583
	2375	0.569188	0.00375833	2375	0.554556	0.00289481	2375	0.516662	0.00406099
	2400	0.578556	0.00362493	2400	0.560645	0.0034995	2400	0.527238	0.00331013
	2425	0.620738	0.00382543	2425	0.602377	0.0029362	2425	0.563716	0.00342793
	2450	0.651915	0.00424228	2450	0.629503	0.00422039	2450	0.592429	0.00419578
	2475	0.718041	0.0029652	2475	0.689529	0.00307474	2475	0.667554	0.00462561
	2500	0.746904	0.00370465	2500	0.718826	0.00435255	2500	0.683421	0.00348789

## Sheet: AgFilm#2
q [deg]	15			45			60
	l [nm]	Rspecular,l	UType A	l [nm]	Rspecular,l	UType A	l [nm]	Rspecular,l	UType A
	300	0.0422661	0.000146971	300	0.0666879	0.000194916	300	0.0666879	0.000194916
	320	0.0418033	7.6227e-05	320	0.0652954	8.9413e-05	320	0.0652954	8.9413e-05
	340	0.0406486	3.13362e-05	340	0.0627981	8.63105e-05	340	0.0627981	8.63105e-05
	350	0.0403749	3.08083e-05	350	0.0619611	6.91413e-05	350	0.0619611	6.91413e-05
	360	0.0401632	2.59794e-05	360	0.0607034	6.34992e-05	360	0.0607034	6.34992e-05
	370	0.0400589	2.38445e-05	370	0.0602268	7.61622e-05	370	0.0602268	7.61622e-05
	380	0.0406254	2.10875e-05	380	0.060415	7.18675e-05	380	0.060415	7.18675e-05
	390	0.142529	9.90913e-05	390	0.142326	0.000167647	390	0.142326	0.000167647
	400	0.557347	0.000319216	400	0.544742	0.000417504	400	0.544742	0.000417504
	410	0.775022	0.000398585	410	0.768459	0.000549269	410	0.768459	0.000549269
	420	0.830103	0.000436884	420	0.824613	0.000729591	420	0.824613	0.000729591
	430	0.851842	0.000485319	430	0.846269	0.000766457	430	0.846269	0.000766457
	440	0.866492	0.000465918	440	0.859659	0.000612991	440	0.859659	0.000612991
	450	0.880166	0.00035967	450	0.870692	0.000848271	450	0.870692	0.000848271
	460	0.890345	0.000562671	460	0.880424	0.00111798	460	0.880424	0.00111798
	470	0.898024	0.000487416	470	0.889363	0.00126514	470	0.889363	0.00126514
	480	0.903245	0.000516295	480	0.896589	0.00113122	480	0.896589	0.00113122
	490	0.90965	0.000497824	490	0.903202	0.00126405	490	0.903202	0.00126405
	500	0.91549	0.000331491	500	0.904669	0.000729069	500	0.904669	0.000729069
	550	0.930725	0.000478072	550	0.922835	0.00113244	550	0.922835	0.00113244
	600	0.939957	0.000520354	600	0.933877	0.00136942	600	0.933877	0.00136942
	650	0.946751	0.00042299	650	0.938158	0.0012439	650	0.938158	0.0012439
	700	0.952586	0.000448259	700	0.944846	0.00100788	700	0.944846	0.00100788
	750	0.956885	0.000511737	750	0.949491	0.00113339	750	0.949491	0.00113339
	800	0.959717	0.000529623	800	0.95196	0.000864801	800	0.95196	0.000864801
	850	0.963268	0.000627101	850	0.960409	0.000824948	850	0.960409	0.000824948
	900	0.96686	0.00395071	900	0.959637	0.000813185	900	0.959637	0.000813185
	950	0.970166	0.00354243	950	0.962377	0.000710121	950	0.962377	0.000710121
	1000	0.973323	0.00212739	1000	0.964122	0.000891544	1000	0.964122	0.000891544
	1050	0.971044	0.00338945	1050	0.963241	0.000803872	1050	0.963241	0.000803872
	1100	0.970186	0.000372482	1100	0.963559	0.000846105	1100	0.963559	0.000846105
	1150	0.965996	0.000402001	1150	0.961059	0.000910854	1150	0.961059	0.000910854
	1200	0.961881	0.00069593	1200	0.955337	0.00178997	1200	0.955337	0.00178997
	1250	0.970185	0.000938978	1250	0.968026	0.00157023	1250	0.968026	0.00157023
	1300	0.972185	0.000710424	1300	0.967718	0.00158995	1300	0.967718	0.00158995
	1350	0.964651	0.000922249	1350	0.958724	0.00193186	1350	0.958724	0.00193186
	1400	0.959008	0.000897212	1400	0.953058	0.00183015	1400	0.953058	0.00183015
	1450	0.965664	0.000838682	1450	0.957827	0.00186966	1450	0.957827	0.00186966
	1500	0.974313	0.000726613	1500	0.96352	0.00161728	1500	0.96352	0.00161728
	1550	0.970716	0.000521117	1550	0.968111	0.00129088	1550	0.968111	0.00129088
	1575	0.969546	0.00144053	1575	0.965489	0.00211056	1575	0.965489	0.00211056
	1600	0.967575	0.000580496	1600	0.967735	0.00136672	1600	0.967735	0.00136672
	1625	0.965588	0.000797565	1625	0.964335	0.00125003	1625	0.964335	0.00125003
	1650	0.94131	0.000951974	1650	0.937563	0.00185292	1650	0.937563	0.00185292
	1675	0.901414	0.000598216	1675	0.891957	0.00145346	1675	0.891957	0.00145346
	1700	0.905322	0.000928859	1700	0.893471	0.00155684	1700	0.893471	0.00155684
	1725	0.900396	0.000848347	1725	0.893538	0.00161032	1725	0.893538	0.00161032
	1750	0.91691	0.000738847	1750	0.913343	0.00182714	1750	0.913343	0.00182714
	1775	0.934734	0.000863377	1775	0.927544	0.0019167	1775	0.927544	0.0019167
	1800	0.940587	0.000803689	1800	0.936785	0.00140123	1800	0.936785	0.00140123
	1825	0.948509	0.000815033	1825	0.941984	0.00232231	1825	0.941984	0.00232231
	1850	0.953797	0.000807839	1850	0.947023	0.00188031	1850	0.947023	0.00188031
	1875	0.956293	0.000907329	1875	0.945124	0.00160648	1875	0.945124	0.00160648
	1900	0.937188	0.000736733	1900	0.936861	0.00127711	1900	0.936861	0.00127711
	1925	0.941375	0.000722342	1925	0.931378	0.00141234	1925	0.931378	0.00141234
	1950	0.94111	0.00114769	1950	0.938385	0.00226364	1950	0.938385	0.00226364
	1975	0.952695	0.000954272	1975	0.942127	0.00195587	1975	0.942127	0.00195587
	2000	0.952901	0.00120128	2000	0.949453	0.00194145	2000	0.949453	0.00194145
	2025	0.950572	0.000974125	2025	0.947493	0.00201051	2025	0.947493	0.00201051
	2050	0.952763	0.00146892	2050	0.938596	0.00291178	2050	0.938596	0.00291178
	2075	0.945727	0.00145028	2075	0.937547	0.00292377	2075	0.937547	0.00292377
	2100	0.936183	0.00166846	2100	0.928263	0.0032702	2100	0.928263	0.0032702
	2125	0.889223	0.0018556	2125	0.878474	0.00338056	2125	0.878474	0.00338056
	2150	0.881686	0.00187899	2150	0.859213	0.00380398	2150	0.859213	0.00380398
	2175	0.905195	0.00168436	2175	0.882823	0.00307847	2175	0.882823	0.00307847
	2200	0.899348	0.00131894	2200	0.881794	0.00241869	2200	0.881794	0.00241869
	2225	0.812531	0.00143266	2225	0.804987	0.00250161	2225	0.804987	0.00250161
	2250	0.590277	0.00080607	2250	0.57374	0.00170576	2250	0.57374	0.00170576
	2275	0.571644	0.000938075	2275	0.583988	0.00151198	2275	0.583988	0.00151198
	2300	0.594492	0.00115165	2300	0.59772	0.00253241	2300	0.59772	0.00253241
	2325	0.665148	0.00141448	2325	0.65546	0.00265538	2325	0.65546	0.00265538
	2350	0.658601	0.00176905	2350	0.650213	0.00308282	2350	0.650213	0.00308282
	2375	0.648116	0.00197662	2375	0.650493	0.00378269	2375	0.650493	0.00378269
	2400	0.660286	0.00167633	2400	0.643678	0.00257851	2400	0.643678	0.00257851
	2425	0.672326	0.00206384	2425	0.658515	0.00330034	2425	0.658515	0.00330034
	2450	0.611061	0.00152158	2450	0.584562	0.00252334	2450	0.584562	0.00252334
	2475	0.729244	0.00173511	2475	0.680724	0.00303748	2475	0.680724	0.00303748
	2500	0.764922	0.00223891	2500	0.687237	0.00374474	2500	0.687237	0.00374474

## Sheet: AlFilm
q [deg]	15			45			60
	l [nm]	Rspecular,l	UType A	l [nm]	Rspecular,l	UType A	l [nm]	Rspecular,l	UType A
	300	0.848351	0.0190939	300	0.848275	0.0116898	300	0.864461	0.0131488
	320	0.854029	0.00189414	320	0.866626	0.00124672	325	0.879286	0.00138472
	340	0.862394	0.00111229	340	0.872714	0.000874741	350	0.882373	0.00088992
	350	0.862756	0.000939693	350	0.873777	0.000915275	375	0.883932	0.000852293
	360	0.865435	0.000821495	360	0.875817	0.00081471	400	0.88386	0.000732664
	370	0.868499	0.000830002	370	0.878292	0.000808537	425	0.885981	0.000734307
	380	0.871007	0.000789754	380	0.879876	0.000779941	450	0.885753	0.000680838
	390	0.871981	0.000767875	390	0.881469	0.000840348	475	0.88739	0.000706998
	400	0.872182	0.00068263	400	0.882482	0.000683061	500	0.886108	0.000728795
	410	0.87459	0.000891257	410	0.883611	0.000808165	525	0.88599	0.000614875
	420	0.876656	0.000712473	420	0.883741	0.00082021	550	0.886956	0.000572013
	430	0.877525	0.000651474	430	0.886549	0.000628861	575	0.886744	0.00107448
	440	0.878852	0.00085418	440	0.886885	0.000663331	600	0.88243	0.00107939
	450	0.8764	0.00104751	450	0.885512	0.000547683	625	0.879275	0.000904686
	460	0.879781	0.000716902	460	0.885595	0.000849416	650	0.879391	0.00119241
	470	0.881212	0.000609134	470	0.887903	0.000741227	675	0.872489	0.0010214
	480	0.881499	0.000760754	480	0.887176	0.000751246	700	0.869092	0.00129204
	490	0.882238	0.000772702	490	0.88753	0.0007889	725	0.862033	0.000872456
	500	0.881655	0.000666561	500	0.888342	0.00063749	750	0.856786	0.00106629
	550	0.882108	0.000877875	550	0.886422	0.000745923	775	0.848079	0.000991376
	600	0.881165	0.000990445	600	0.884116	0.000708944	800	0.834934	0.000519542
	650	0.879302	0.000980012	650	0.879848	0.000843805	825	0.827152	0.00113564
	700	0.872914	0.000784932	700	0.872706	0.000835172	850	0.830498	0.000906441
	750	0.862391	0.000900924	750	0.863326	0.000707239	875	0.847833	0.00193876
	800	0.848242	0.000748637	800	0.847002	0.000687481	900	0.859754	0.00111573
	850	0.848305	0.000698629	850	0.846243	0.000811231	925	0.877814	0.000960073
	900	0.87269	0.000666825	900	0.871615	0.000475547	950	0.893104	0.00124284
	950	0.9033	0.000790099	950	0.903016	0.000611543	975	0.905156	0.00119759
	1000	0.924276	0.000723332	1000	0.924106	0.00058794	1000	0.916662	0.000485562
	1050	0.933706	0.000753953	1050	0.934255	0.000714938	1025	0.922125	0.00109968
	1100	0.943149	0.000778382	1100	0.943228	0.000741729	1050	0.931371	0.000926654
	1150	0.946788	0.00186217	1150	0.949139	0.000971372	1100	0.938572	0.00141594
	1200	0.947295	0.00117564	1200	0.951186	0.0016146	1150	0.947845	0.00180949
	1250	0.947195	0.00185798	1250	0.956507	0.00236961	1200	0.950937	0.00174114
	1300	0.94858	0.00186693	1300	0.960909	0.00264897	1250	0.956467	0.00240733
	1350	0.954522	0.00245381	1350	0.961801	0.00337548	1300	0.954469	0.00327849
	1400	0.957546	0.00213819	1400	0.963742	0.00354764	1350	0.953254	0.00307714
	1450	0.955798	0.00163867	1450	0.957753	0.0024526	1400	0.958633	0.00458614
	1500	0.957094	0.00216608	1500	0.956585	0.00313849	1450	0.957667	0.00285887
	1550	0.959922	0.00120002	1550	0.964516	0.00134927	1500	0.963572	0.00172317
	1575	0.957054	0.00308786	1575	0.967709	0.00565584	1550	0.960192	0.00207833
	1600	0.959677	0.00126842	1600	0.962839	0.00244852	1600	0.958679	0.00234289
	1625	0.961589	0.00176424	1625	0.970317	0.00318082	1650	0.963528	0.00270305
	1650	0.959814	0.00196958	1650	0.971027	0.00274078	1700	0.962375	0.00309968
	1675	0.963795	0.00143382	1675	0.968451	0.00180134	1750	0.96302	0.00259397
	1700	0.966411	0.0019299	1700	0.966364	0.00329835	1800	0.962149	0.0021527
	1725	0.964501	0.00220592	1725	0.968211	0.00394276	1850	0.963714	0.00243251
	1750	0.964637	0.00171859	1750	0.970199	0.00313504	1900	0.96475	0.00234414
	1775	0.967748	0.001806	1775	0.967609	0.00248828	1950	0.967507	0.00243336
	1800	0.964578	0.001863	1800	0.967183	0.00216575	2000	0.967809	0.00162561
	1825	0.967282	0.00171769	1825	0.974354	0.00244264	2050	0.970251	0.00298697
	1850	0.966761	0.00170019	1850	0.971825	0.0025243	2100	0.96957	0.00396238
	1875	0.965144	0.002016	1875	0.970081	0.00265826	2150	0.969934	0.00487726
	1900	0.965626	0.00160615	1900	0.972995	0.00174666	2200	0.972595	0.00390745
	1925	0.965406	0.00156544	1925	0.971172	0.00224262	2250	0.971405	0.00356162
	1950	0.966924	0.00183769	1950	0.968724	0.00275872	2300	0.968	0.00484708
	1975	0.96476	0.00177304	1975	0.973398	0.00310649	2350	0.971339	0.00712157
	2000	0.968387	0.00279531	2000	0.975016	0.00378782	2400	0.956917	0.00711321
	2025	0.966393	0.0024907	2025	0.967401	0.00238784	2450	0.97108	0.0090556
	2050	0.97301	0.00262407	2050	0.979173	0.00431335	2500	0.963563	0.00704264
	2075	0.970765	0.00242776	2075	0.976975	0.00569182
	2100	0.967063	0.00308139	2100	0.982165	0.00622909
	2125	0.973037	0.00326473	2125	0.973881	0.00611372
	2150	0.970071	0.0038435	2150	0.978799	0.00598536
	2175	0.97204	0.00273691	2175	0.973581	0.00639846
	2200	0.969944	0.00307782	2200	0.966729	0.00562223
	2225	0.967911	0.00298944	2225	0.975178	0.00524436
	2250	0.968032	0.00191995	2250	0.974036	0.00402719
	2275	0.968853	0.00212603	2275	0.976027	0.00499441
	2300	0.975397	0.0039965	2300	0.980052	0.00525062
	2325	0.964064	0.00330997	2325	0.986727	0.0075564
	2350	0.962608	0.00383955	2350	0.980085	0.00613602
	2375	0.980588	0.0035505	2375	0.976738	0.00918877
	2400	0.975665	0.00419054	2400	0.969238	0.00859933
	2425	0.980112	0.00519838	2425	0.975106	0.0113876
	2450	0.973995	0.00469504	2450	0.966837	0.00843484
	2475	0.970421	0.00445972	2475	0.969192	0.0108142
	2500	0.972434	0.00522892	2500	0.973034	0.00797497

## Sheet: AgSheet#1
q [deg]	15			45			60
	l [nm]	Rspecular,l	UType A	l [nm]	Rspecular,l	UType A	l [nm]	Rspecular,l	UType A
	300	0.19377	0.00847611	300	0.203137	0.0107912	300	0.215262	0.0062686
	325	0.438662	0.000764307	325	0.342144	0.000802087	325	0.229579	0.000794457
	350	0.461868	0.000463021	350	0.33921	0.000505863	350	0.585783	0.000565276
	375	0.435694	0.000401377	375	0.646288	0.000549453	375	0.739196	0.000596307
	400	0.711912	0.000558299	400	0.792248	0.000588724	400	0.82227	0.000759992
	425	0.889065	0.00062369	425	0.90598	0.000658049	425	0.90785	0.000760718
	450	0.931046	0.000657654	450	0.937866	0.000684509	450	0.936878	0.000743774
	475	0.947199	0.000706893	475	0.948328	0.000712801	475	0.948446	0.000929455
	500	0.952846	0.000749658	500	0.955447	0.000818783	500	0.95324	0.000892415
	525	0.957182	0.000916614	525	0.957876	0.000723365	525	0.956478	0.000804298
	550	0.960113	0.000556457	550	0.960953	0.000510322	550	0.958782	0.00048025
	575	0.962293	0.00078866	575	0.962471	0.000632995	575	0.96025	0.000823945
	600	0.96219	0.000488814	600	0.962279	0.000855921	600	0.96115	0.000648512
	650	0.962386	0.000661192	650	0.961944	0.000826682	650	0.959929	0.000879082
	700	0.963074	0.000748023	700	0.95961	0.000726028	700	0.958857	0.000677878
	750	0.962909	0.000727147	750	0.958442	0.000710924	750	0.960391	0.000806623
	800	0.960544	0.000690465	800	0.9565	0.000884533	800	0.956448	0.000749429
	850	0.961512	0.00063293	850	0.955317	0.0009504	850	0.95487	0.000705308
	900	0.955856	0.000563486	900	0.951853	0.000444026	900	0.947004	0.000744818
	950	0.954079	0.000454577	950	0.950667	0.000479849	950	0.944545	0.000498617
	1000	0.955168	0.000519014	1000	0.952822	0.000453953	1000	0.947972	0.000432542
	1050	0.953057	0.000535709	1050	0.950793	0.000500195	1050	0.949891	0.000526179
	1100	0.955108	0.000521943	1100	0.955476	0.000538604	1100	0.955607	0.000535726
	1150	0.95525	0.00101625	1150	0.954825	0.000923906	1150	0.957025	0.00100047
	1200	0.95928	0.000970794	1200	0.961394	0.000866247	1200	0.96197	0.000895296
	1250	0.958833	0.00101463	1250	0.96506	0.00146694	1250	0.965589	0.00138246
	1300	0.959844	0.000721706	1300	0.962418	0.000980329	1300	0.965955	0.000896536
	1350	0.963024	0.000842965	1350	0.966324	0.00116589	1350	0.967951	0.00109029
	1400	0.96637	0.00094649	1400	0.967608	0.00124243	1400	0.968415	0.00119877
	1450	0.967861	0.00118153	1450	0.970379	0.00134881	1450	0.97233	0.00161398
	1500	0.969323	0.00116429	1500	0.969663	0.0014289	1500	0.972654	0.00196482
	1550	0.969344	0.00101717	1550	0.971395	0.00121888	1550	0.970494	0.00147652
	1600	0.97322	0.00105128	1600	0.971218	0.00208113	1600	0.970254	0.00197796
	1650	0.972324	0.00110735	1650	0.977425	0.00155633	1650	0.97459	0.00171243
	1700	0.974125	0.000771695	1700	0.976071	0.00200047	1700	0.974956	0.00158891
	1750	0.97344	0.00079172	1750	0.976572	0.00195267	1750	0.975686	0.0014491
	1800	0.974385	0.000812663	1800	0.97469	0.000935291	1800	0.975269	0.0010504
	1850	0.975018	0.00143446	1850	0.977094	0.00207245	1850	0.97222	0.00192269
	1900	0.975923	0.000998562	1900	0.973606	0.00219083	1900	0.974879	0.00183888
	1950	0.977775	0.00133328	1950	0.978594	0.00275484	1950	0.976523	0.00183788
	2000	0.977921	0.00177837	2000	0.976228	0.00347779	2000	0.977929	0.00232983
	2050	0.980059	0.00176287	2050	0.977647	0.00370689	2050	0.973276	0.00265141
	2100	0.980842	0.00129992	2100	0.976799	0.00400198	2100	0.973433	0.00332448
	2150	0.981116	0.00152059	2150	0.976836	0.00480171	2150	0.97693	0.00238929
	2200	0.980759	0.00116472	2200	0.977049	0.00382178	2200	0.974884	0.00203859
	2250	0.977946	0.00152409	2250	0.981014	0.00508242	2250	0.978476	0.00368201
	2300	0.9796	0.00195768	2300	0.971449	0.0086833	2300	0.967108	0.00499923
	2350	0.985272	0.00211267	2350	0.976681	0.0107193	2350	0.984644	0.00581628
	2400	0.980084	0.00233694	2400	0.955529	0.00901834	2400	0.983324	0.00658875
	2450	0.980583	0.00280567	2450	0.968716	0.0124835	2450	0.982779	0.0074452
	2500	0.979646	0.0027319	2500	0.989653	0.0138434	2500	0.96026	0.00817927

## Sheet: AgSheet#2
q [deg]	15			45			60				q [deg]	45
	l [nm]	Rspecular,l	UType A	l [nm]	Rspecular,l	UType A	l [nm]	Rspecular,l	UType A			l [nm]	Rspecular,l	UType A
marks parallel to	300	0.157763	0.0109895	300	0.307093	0.0163648	300	0.220279	0.00539336		marks perp. to	300	0.17362	0.0087337
plane of incidence	310	0.164691	0.00317889	325	0.12468	0.00192971	310	0.205205	0.00179662		plane of incidence	310	0.166672	0.00199849
	320	0.22494	0.00108399	350	0.624668	0.00101242	320	0.139844	0.000549309			320	0.170124	0.00110101
	330	0.286838	0.00105805	375	0.788259	0.000819017	330	0.192094	0.000543857			330	0.114154	0.000822304
	340	0.136892	0.0005678	400	0.841661	0.000717385	340	0.534311	0.000579869			340	0.296229	0.000380095
	350	0.410492	0.000560716	425	0.92102	0.000874153	350	0.722219	0.000685656			350	0.552729	0.000587761
	360	0.619886	0.000547195	450	0.948481	0.000879389	360	0.768639	0.000805981			360	0.678919	0.000707972
	370	0.709663	0.000661437	475	0.959361	0.000820828	370	0.790094	0.000917178			370	0.739303	0.000627442
	380	0.755486	0.000761546	500	0.962893	0.000804713	380	0.803938	0.000715806			380	0.773271	0.000755844
	390	0.783191	0.000653495	525	0.966795	0.000737679	390	0.815124	0.000824067			390	0.79612	0.000732634
	400	0.821687	0.000699034	550	0.966852	0.000561549	400	0.837186	0.000692789			400	0.824866	0.000767803
	410	0.86657	0.000536777	575	0.966645	0.000836442	410	0.870012	0.000577776			410	0.862951	0.000555029
	420	0.902625	0.000570363	600	0.96417	0.000883469	420	0.899195	0.000597169			420	0.896735	0.000515938
	430	0.926383	0.000872582	650	0.961915	0.000904533	430	0.919807	0.000814684			430	0.916699	0.000795681
	440	0.938074	0.000770783	700	0.958271	0.000763149	440	0.932216	0.000826365			440	0.931218	0.000806949
	450	0.946768	0.000789083	750	0.95537	0.000802669	450	0.942488	0.00100143			450	0.940446	0.000901974
	460	0.951332	0.000833959	800	0.954563	0.000826618	460	0.946851	0.000812888			460	0.945094	0.000784539
	470	0.956984	0.00080586	850	0.954221	0.000828214	470	0.95033	0.000909647			470	0.948407	0.000691164
	480	0.958553	0.000759902	900	0.949263	0.000529146	480	0.954553	0.000981273			480	0.952015	0.000899997
	490	0.962592	0.000793989	950	0.952151	0.000523451	490	0.956243	0.00102092			490	0.954265	0.000936714
	500	0.963693	0.000775955	1000	0.956793	0.000463252	500	0.959419	0.000913979			500	0.957069	0.000914878
	510	0.963545	0.000788704	1050	0.954938	0.000514341	510	0.962231	0.000855017			510	0.958468	0.000894023
	520	0.966131	0.000895045	1100	0.962793	0.000501375	520	0.961499	0.000843297			520	0.960785	0.000739877
	530	0.96594	0.000745799	1150	0.964387	0.000739805	530	0.962711	0.000861158			530	0.959682	0.000845596
	540	0.968133	0.000823347	1200	0.966898	0.000956615	540	0.963501	0.000800711			540	0.961739	0.00094814
	550	0.967243	0.000628206	1250	0.964388	0.00130254	550	0.963458	0.000581859			550	0.961109	0.000553642
	575	0.96728	0.000607941	1300	0.966696	0.00105245	575	0.964176	0.000623089			575	0.960797	0.000658928
	600	0.967112	0.000714736	1350	0.973075	0.00119001	600	0.96419	0.000625256			600	0.960897	0.000822615
	625	0.965139	0.000792316	1400	0.975182	0.00132938	625	0.963495	0.00103112			625	0.958115	0.00084559
	650	0.964613	0.000964791	1450	0.976244	0.00164295	650	0.962502	0.000882847			650	0.956721	0.000914677
	675	0.964237	0.000940325	1500	0.973989	0.00182365	675	0.961838	0.000958267			675	0.955937	0.000937551
	700	0.963628	0.000869464	1550	0.976766	0.00148854	700	0.959814	0.000832794			700	0.956412	0.000801032
	725	0.962946	0.000835256	1600	0.976208	0.0018482	725	0.957459	0.000821599			725	0.955886	0.000824557
	750	0.961607	0.000745301	1650	0.977045	0.00171923	750	0.956468	0.000880376			750	0.953604	0.000763343
	775	0.960111	0.000776738	1700	0.978308	0.00201554	775	0.954293	0.000882003			775	0.950472	0.000767166
	800	0.959437	0.00054239	1750	0.978544	0.001488	800	0.951281	0.000544739			800	0.951257	0.000571675
	825	0.9536	0.000648318	1800	0.978795	0.00117666	825	0.943822	0.000664581			825	0.944706	0.000627771
	850	0.957822	0.000522956	1850	0.983093	0.00179845	850	0.949079	0.000657378			850	0.952345	0.000556008
	875	0.948108	0.00155612	1900	0.984135	0.00162895	875	0.937021	0.00151003			875	0.942967	0.00156106
	900	0.952772	0.000961222	1950	0.983348	0.00191111	900	0.945654	0.000741382			900	0.94607	0.000815866
	925	0.956445	0.000737881	2000	0.980726	0.00243186	925	0.949166	0.000735961			925	0.950028	0.000745445
	950	0.951441	0.000736149	2050	0.978968	0.00301498	950	0.950513	0.000682235			950	0.9464	0.000763415
	975	0.947104	0.00106303	2100	0.980886	0.0025177	975	0.947519	0.000951814			975	0.944408	0.00105421
	1000	0.95681	0.000779767	2150	0.976458	0.00300703	1000	0.958772	0.000766048			1000	0.95146	0.000665049
	1025	0.957932	0.000828395	2200	0.98089	0.00244087	1025	0.960952	0.000865063			1025	0.954046	0.000805528
	1050	0.956198	0.00073674	2250	0.983064	0.00339891	1050	0.960821	0.000584748			1050	0.953684	0.000706877
	1100	0.961247	0.000800329	2300	0.977332	0.00508701	1100	0.966413	0.000527524			1100	0.959953	0.000617252
	1150	0.964677	0.00112659	2350	0.982204	0.00611876	1150	0.969115	0.000763004			1150	0.960921	0.000969307
	1200	0.96751	0.000823581	2400	0.978833	0.00757589	1200	0.971407	0.000949405			1200	0.964268	0.00103395
	1250	0.967805	0.00116193	2450	0.989825	0.00760438	1250	0.975446	0.00139364			1250	0.965731	0.00153494
	1300	0.968505	0.000785669	2500	0.990221	0.00856881	1300	0.974685	0.00113975			1300	0.966974	0.00122418
	1350	0.970122	0.000838548				1350	0.975571	0.00124827			1350	0.970005	0.00130868
	1400	0.973249	0.000885837				1400	0.977508	0.00157413			1400	0.973571	0.00153389
	1450	0.972697	0.00101917				1450	0.977504	0.0019068			1450	0.97608	0.00177532
	1500	0.972561	0.00104749				1500	0.980613	0.00203364			1500	0.9732	0.0018751
	1550	0.974133	0.000996749				1550	0.980946	0.00153679			1550	0.973859	0.00168074
	1600	0.974854	0.00113228				1600	0.976492	0.00218215			1600	0.972742	0.00213261
	1650	0.978371	0.00114498				1650	0.976573	0.00170288			1650	0.977388	0.00187341
	1700	0.980007	0.000808708				1700	0.98056	0.00171815			1700	0.978211	0.00167454
	1750	0.980344	0.000787892				1750	0.978698	0.00135047			1750	0.979694	0.00154477
	1800	0.982251	0.00087133				1800	0.977952	0.00117615			1800	0.980812	0.00116827
	1850	0.981905	0.00116436				1850	0.981008	0.00184741			1850	0.980182	0.00197456
	1900	0.981957	0.00111801				1900	0.981482	0.001822			1900	0.980333	0.00180176
	1950	0.984091	0.00136563				1950	0.98059	0.00198216			1950	0.983612	0.00202891
	2000	0.984417	0.00180294				2000	0.979726	0.0023286			2000	0.983217	0.00253177
	2050	0.988734	0.00176428				2050	0.978012	0.00307915			2050	0.981464	0.00303079
	2100	0.98527	0.00146119				2100	0.97714	0.00276355			2100	0.976414	0.00252778
	2150	0.986189	0.00164293				2150	0.978791	0.00282765			2150	0.98085	0.00328797
	2200	0.986644	0.00125243				2200	0.977626	0.00272824			2200	0.980938	0.00281739
	2250	0.987802	0.00188685				2250	0.975682	0.00371795			2250	0.978762	0.00354437
	2300	0.985722	0.00217344				2300	0.974933	0.00537446			2300	0.973108	0.00526058
	2350	0.983093	0.00231554				2350	0.972093	0.00661898			2350	0.98229	0.00653627
	2400	0.98837	0.00251471				2400	0.977867	0.00756904			2400	0.980003	0.0073101
	2450	0.988152	0.00273688				2450	0.976245	0.00783519			2450	0.984918	0.00832345
	2500	0.992048	0.00310817				2500	0.981868	0.00792096			2500	0.979965	0.00932392

## Sheet: AgSheet#3
q [deg]	15			45			60
	l [nm]	Rspecular,l	UType A	l [nm]	Rspecular,l	UType A	l [nm]	Rspecular,l	UType A
	300	0.177801	0.0132173	300	0.228776	0.00856991	300	0.279089	0.0113558
	310	0.171736	0.00345017	310	0.203836	0.00263532	310	0.254659	0.00242234
	320	0.133629	0.00182852	320	0.139889	0.00113576	320	0.224248	0.00113765
	330	0.0538637	0.000788873	330	0.250604	0.000751685	330	0.399811	0.000757408
	340	0.470135	0.0007829	340	0.593723	0.000649469	340	0.669401	0.000852096
	350	0.735217	0.000698824	350	0.780231	0.000771343	350	0.795891	0.000914696
	360	0.824845	0.00083743	360	0.842392	0.000781689	360	0.844591	0.000833634
	370	0.867765	0.000828783	370	0.870174	0.000749433	370	0.870486	0.000875314
	380	0.894428	0.000779725	380	0.893546	0.000753613	380	0.887881	0.000983915
	390	0.91519	0.000801243	390	0.913979	0.000908622	390	0.906956	0.000865801
	400	0.928309	0.000817209	400	0.927527	0.000831545	400	0.919895	0.000845421
	410	0.940951	0.000555807	410	0.938819	0.000587012	410	0.931605	0.000600092
	420	0.948271	0.000600902	420	0.9429	0.000594766	420	0.938718	0.000533244
	430	0.955478	0.00090195	430	0.950236	0.000773704	430	0.944339	0.000742428
	440	0.958941	0.000825041	440	0.953374	0.000829887	440	0.949567	0.000748865
	450	0.961358	0.000870236	450	0.954694	0.000841642	450	0.952782	0.000843512
	460	0.962522	0.000847417	460	0.956544	0.000797357	460	0.953589	0.000722585
	470	0.964412	0.000881611	470	0.958824	0.000830653	470	0.95401	0.000689525
	480	0.967396	0.000861841	480	0.960029	0.00072323	480	0.955558	0.000963146
	490	0.968634	0.000809455	490	0.959177	0.000849042	490	0.956909	0.000791155
	500	0.96818	0.000774445	500	0.960868	0.000759954	500	0.959032	0.000757084
	510	0.970458	0.00084829	510	0.960021	0.000876151	510	0.957269	0.000706123
	520	0.970105	0.000858261	520	0.959939	0.000836313	520	0.959935	0.000831445
	530	0.971103	0.000678573	530	0.961582	0.000911878	530	0.959542	0.000740805
	540	0.971286	0.000783796	540	0.960696	0.000880611	540	0.958963	0.00076869
	550	0.968051	0.000743387	550	0.960633	0.000675395	550	0.960224	0.00082969
	575	0.968079	0.000642447	575	0.960518	0.000688027	575	0.960066	0.000813318
	600	0.967818	0.000715791	600	0.959891	0.000756277	600	0.959136	0.000855796
	625	0.96462	0.000932548	625	0.954513	0.000972004	625	0.962518	0.00119843
	650	0.964264	0.000942475	650	0.954182	0.000915997	650	0.954725	0.00107782
	675	0.96097	0.000909601	675	0.953745	0.00087766	675	0.957689	0.00110804
	700	0.959949	0.000789577	700	0.950759	0.000850025	700	0.953252	0.00112993
	725	0.958747	0.000770602	725	0.949204	0.000789135	725	0.947155	0.000950307
	750	0.95732	0.000947035	750	0.946697	0.00085978	750	0.945916	0.000916502
	775	0.956199	0.000883974	775	0.947126	0.000831928	775	0.941328	0.000965669
	800	0.954249	0.000591383	800	0.945537	0.000606172	800	0.940283	0.000545707
	825	0.95047	0.000618257	825	0.937703	0.000652781	825	0.935165	0.000635814
	850	0.958769	0.000574618	850	0.948543	0.000673414	850	0.944914	0.000794708
	875	0.947174	0.00146047	875	0.936521	0.00166968	875	0.93642	0.0012834
	900	0.952154	0.000772342	900	0.946217	0.000763251	900	0.945779	0.000818281
	925	0.957041	0.000671022	925	0.952096	0.000706212	925	0.953727	0.000778199
	950	0.953586	0.000697329	950	0.950453	0.00083069	950	0.953164	0.000734201
	975	0.951577	0.00105956	975	0.949698	0.00103778	975	0.953026	0.00116107
	1000	0.960234	0.00075561	1000	0.959073	0.000751645	1000	0.962929	0.000805815
	1025	0.960834	0.000735645	1025	0.96033	0.000785192	1025	0.964739	0.000675561
	1050	0.958658	0.000846254	1050	0.957193	0.000559431	1050	0.964281	0.000609718
	1100	0.959844	0.000566295	1100	0.963745	0.000566213	1100	0.970131	0.00056061
	1150	0.961183	0.000911669	1150	0.965515	0.000905811	1150	0.970762	0.00122221
	1200	0.96108	0.0010006	1200	0.970357	0.00103578	1200	0.975564	0.00106188
	1250	0.960872	0.00145312	1250	0.970366	0.00163437	1250	0.974991	0.00170887
	1300	0.963062	0.00126455	1300	0.9713	0.00125089	1300	0.9762	0.00119219
	1350	0.965302	0.00134114	1350	0.97353	0.00130975	1350	0.97734	0.00129322
	1400	0.968189	0.00150321	1400	0.977702	0.00155329	1400	0.976719	0.00160735
	1450	0.965021	0.00176414	1450	0.98136	0.00180256	1450	0.980711	0.00186897
	1500	0.968292	0.00194949	1500	0.977807	0.00191653	1500	0.980922	0.00202655
	1550	0.965932	0.00174604	1550	0.978333	0.00173577	1550	0.978467	0.00150085
	1600	0.969275	0.0019903	1600	0.978901	0.0023012	1600	0.980469	0.00201361
	1650	0.966723	0.00178004	1650	0.980328	0.00188752	1650	0.977487	0.00195039
	1700	0.96721	0.00173527	1700	0.982646	0.00164492	1700	0.981512	0.00166357
	1750	0.968843	0.00141426	1750	0.98324	0.00141032	1750	0.97871	0.00147825
	1800	0.968943	0.00127233	1800	0.982782	0.00117359	1800	0.981878	0.00122705
	1850	0.965501	0.00191738	1850	0.98195	0.00196304	1850	0.983127	0.00178331
	1900	0.965917	0.001805	1900	0.981986	0.00180119	1900	0.983583	0.00173983
	1950	0.968578	0.00186044	1950	0.983112	0.0020219	1950	0.982552	0.00198247
	2000	0.969861	0.00258046	2000	0.981573	0.00249952	2000	0.981934	0.00247184
	2050	0.969818	0.00305663	2050	0.984707	0.00306449	2050	0.985581	0.00281881
	2100	0.976175	0.00286046	2100	0.984198	0.00250539	2100	0.979271	0.00251934
	2150	0.972891	0.00335506	2150	0.9816	0.00332223	2150	0.982984	0.00301139
	2200	0.970823	0.00260489	2200	0.983633	0.00280205	2200	0.975824	0.0024285
	2250	0.958501	0.00356614	2250	0.978952	0.00350646	2250	0.978825	0.00349928
	2300	0.963834	0.00524311	2300	0.980761	0.00521146	2300	0.974679	0.00449349
	2350	0.979722	0.00676636	2350	0.990003	0.00660763	2350	0.979684	0.00640547
	2400	0.97927	0.00851738	2400	0.983347	0.00741542	2400	0.983553	0.00728153
	2450	0.964057	0.00760629	2450	0.991165	0.00861453	2450	0.987289	0.00860919
	2500	0.982019	0.00949515	2500	0.988111	0.00948271	2500	0.980802	0.00995999

## Sheet: AlSheet
q [deg]	15			45				q [deg]	45
	l [nm]	Rspecular,l	UType A	l [nm]	Rspecular,l	UType A			l [nm]	Rspecular,l	UType A
marks parallel to	300	0.0989704	0.000575893	300	0.164135	0.0102246		marks perp. to	300	0.146087	0.0106467
plane of incidence	310	0.0494828	0.000377967	310	0.122838	0.00471515		plane of incidence	310	0.129392	0.00333385
	320	0.0596422	0.000170686	320	0.146035	0.0013146			320	0.145907	0.00150379
	330	0.179913	0.000356898	330	0.431216	0.00107655			330	0.390993	0.000956716
	340	0.430432	0.000654829	340	0.528535	0.000923523			340	0.543738	0.000698295
	350	0.677928	0.000850979	350	0.654314	0.000724257			350	0.616054	0.000733549
	360	0.684223	0.000806245	360	0.741577	0.000809623			360	0.736903	0.000722506
	370	0.754019	0.000999019	370	0.722458	0.00057353			370	0.698681	0.000751798
	380	0.765936	0.000832429	380	0.788779	0.000864896			380	0.779152	0.000578027
	390	0.747975	0.000942254	390	0.728969	0.000667614			390	0.706537	0.000696025
	400	0.769425	0.000872796	400	0.776989	0.00057794			400	0.776411	0.000546194
	410	0.739787	0.0015886	425	0.812091	0.00101815			425	0.798043	0.000812384
	420	0.745292	0.00166307	450	0.828128	0.00106298			450	0.822192	0.00108878
	430	0.769016	0.00144142	475	0.795961	0.00091827			475	0.800934	0.000980514
	440	0.70413	0.00133065	500	0.844244	0.000848988			500	0.819045	0.000767937
	450	0.816317	0.00156193	525	0.890321	0.00113011			525	0.882832	0.00118103
	460	0.733236	0.00100703	550	0.829494	0.00126325			550	0.821976	0.000818891
	470	0.789089	0.00109007	575	0.906569	0.00107449			575	0.899275	0.00104788
	480	0.844496	0.0015194	600	0.849581	0.000927308			600	0.839949	0.00101045
	490	0.772129	0.00086915	625	0.895576	0.00099766			625	0.897706	0.000965899
	500	0.807656	0.000904216	650	0.897287	0.000972735			650	0.883208	0.000844848
	520	0.84007	0.00154143	675	0.837438	0.000913322			675	0.841117	0.00128429
	540	0.862359	0.0016377	700	0.900454	0.000983257			700	0.897528	0.00101323
	560	0.865396	0.00157466	725	0.890561	0.00119111			725	0.879015	0.00128567
	580	0.853307	0.00146231	750	0.817956	0.000950011			750	0.814073	0.00120777
	600	0.910428	0.00220629	775	0.851095	0.000984122			775	0.858706	0.00106271
	620	0.829544	0.00177016	800	0.878532	0.00108002			800	0.877892	0.0011318
	640	0.895677	0.00150037	825	0.847569	0.000988141			825	0.838299	0.00109707
	660	0.902008	0.00134172	850	0.797366	0.000953426			850	0.788924	0.000918983
	680	0.832059	0.00142067	875	0.824078	0.00126286			875	0.835493	0.00187173
	700	0.880823	0.000974854	900	0.87461	0.000752449			900	0.875493	0.000630175
	720	0.916044	0.00159486	925	0.899808	0.000971412			925	0.891898	0.000905892
	740	0.867029	0.00146247	950	0.890371	0.000983747			950	0.878754	0.00102892
	760	0.817281	0.00116554	975	0.852647	0.00144025			975	0.84414	0.00115659
	780	0.872943	0.00176468	1000	0.847023	0.000693283			1000	0.847498	0.000987382
	800	0.896792	0.00164746	1025	0.884982	0.000960452			1025	0.889249	0.00124291
	820	0.854406	0.00235124	1050	0.915912	0.000856449			1050	0.914396	0.00120675
	840	0.818259	0.0012411	1075	0.923655	0.00106316			1075	0.921567	0.00116828
	860	0.805578	0.00147049	1100	0.923093	0.000814817			1100	0.916052	0.00132205
	880	0.873131	0.00160482	1125	0.909919	0.00102131			1125	0.899414	0.00125172
	900	0.904576	0.00133547	1150	0.880977	0.00145984			1150	0.874863	0.00175961
	925	0.905042	0.00151121	1200	0.888672	0.00196824			1200	0.890926	0.00181494
	950	0.866954	0.00144485	1250	0.926933	0.00316333			1250	0.928876	0.0026155
	975	0.856056	0.0016499	1300	0.928143	0.00304938			1300	0.939042	0.00368288
	1000	0.899349	0.000902275	1350	0.918871	0.00336353			1350	0.905935	0.0039611
	1025	0.929926	0.00101813	1400	0.881413	0.00377985			1400	0.873258	0.00423209
	1050	0.931714	0.0011336	1450	0.890324	0.00445657			1450	0.891734	0.00386611
	1075	0.912752	0.000900548	1500	0.925186	0.00260324			1500	0.921769	0.00276005
	1100	0.885699	0.00104504	1550	0.937963	0.00207818			1550	0.936367	0.00218868
	1125	0.87732	0.000884553	1600	0.942446	0.00302914			1600	0.938772	0.00305853
	1150	0.904603	0.00124859	1650	0.938172	0.0029656			1650	0.93255	0.0027758
	1175	0.930891	0.00205176	1700	0.926018	0.00338348			1700	0.920171	0.0035346
	1200	0.941576	0.00162226	1750	0.894979	0.00253797			1750	0.89296	0.00299386
	1225	0.935458	0.0021174	1800	0.896862	0.00237584			1800	0.896615	0.00235183
	1250	0.927474	0.001405	1850	0.910717	0.0029894			1850	0.914079	0.00267612
	1275	0.904335	0.00110312	1900	0.926281	0.00254314			1900	0.926781	0.00274053
	1300	0.876639	0.00161146	1950	0.933925	0.00290298			1950	0.939319	0.00288761
	1325	0.874199	0.00180963	2000	0.944085	0.00228799			2000	0.948832	0.00244795
	1350	0.895823	0.00218529	2050	0.950189	0.00351604			2050	0.951755	0.00358019
	1375	0.913825	0.00140615	2100	0.952616	0.00427721			2100	0.95487	0.00514694
	1400	0.92921	0.00265564	2150	0.957314	0.00498911			2150	0.953831	0.00558927
	1425	0.938472	0.00149637	2200	0.944194	0.00406825			2200	0.950145	0.00438404
	1450	0.939583	0.00169683	2250	0.934752	0.00400822			2250	0.929466	0.00494555
	1475	0.935776	0.00175894	2300	0.923095	0.00549562			2300	0.920489	0.00620425
	1500	0.931696	0.0013053	2350	0.915296	0.00662921			2350	0.918132	0.00835975
	1550	0.901288	0.00124874	2400	0.925359	0.00854567			2400	0.926105	0.00879482
	1600	0.8871	0.00178858	2450	0.898393	0.00904906			2450	0.918798	0.0112875
	1650	0.910727	0.0014661	2500	0.903809	0.0105278			2500	0.894094	0.0102075
	1700	0.937718	0.00159458
	1750	0.9477	0.00189221
	1800	0.951459	0.00161571
	1850	0.948067	0.00176247
	1900	0.934719	0.00172647
	1950	0.909883	0.00208718
	2000	0.901814	0.0016258
	2050	0.904188	0.00273119
	2100	0.916043	0.00317274
	2150	0.931738	0.00313148
	2200	0.942562	0.00245081
	2250	0.948573	0.0027601
	2300	0.944529	0.00308732
	2350	0.955059	0.00385075
	2400	0.950736	0.00407002
	2450	0.939312	0.00436427
	2500	0.94229	0.00449942
