# Supplementary material for: Spectral data of specular reflectance, narrow-angle transmittance and angle-resolved surface scattering of materials for solar concentrators
Source: Data Brief. 2015 Dec 11;6:184–8. doi: 10.1016/j.dib.2015.11.059 (PMC4706600; doi:10.1016/j.dib.2015.11.059)
Supplement: Supplementary file 2 — Supplementary material [file mmc2.xlsx]

## Sheet: ETFE100um
q [deg]	0			15			45			60
	l [nm]	Tl	UType A	l [nm]	Tl	UType A	l [nm]	Tl	UType A	l [nm]	Tl	UType A
	300	0.615582	0.000847785	300	0.55761	0.0270305	300	0.562639	0.0265794	300	0.525495	0.0392653
	310	0.644921	0.00088361	320	0.664192	0.00420194	320	0.627074	0.00334482	320	0.577048	0.00367356
	320	0.675469	0.000827753	340	0.719018	0.00150089	340	0.685003	0.0135953	340	0.629126	0.00191838
	330	0.703519	0.00086916	350	0.742798	0.00127325	350	0.715328	0.00105592	350	0.649411	0.00130533
	340	0.72855	0.000895881	360	0.762661	0.0011041	360	0.731026	0.000835647	360	0.667412	0.000925806
	350	0.74852	0.000899143	370	0.776246	0.000864633	370	0.745528	0.000738172	370	0.684761	0.000721145
	360	0.765267	0.00100069	380	0.788643	0.000795164	380	0.759576	0.000666348	380	0.698477	0.000663444
	370	0.78153	0.000979348	390	0.801432	0.000747606	390	0.771518	0.000626044	390	0.712151	0.000616708
	380	0.793524	0.000831372	400	0.811161	0.000641067	400	0.78216	0.000580604	400	0.724236	0.000676214
	390	0.805875	0.00115437	410	0.821625	0.000776036	410	0.793125	0.000652699	410	0.733752	0.000633411
	400	0.815395	0.000934343	420	0.830322	0.000671036	420	0.802946	0.000644737	420	0.741884	0.000612354
	410	0.827959	0.00144425	430	0.837924	0.000673192	430	0.810709	0.000686559	430	0.750904	0.000671268
	420	0.837153	0.00223811	440	0.846522	0.00078545	440	0.81886	0.000636597	440	0.758828	0.000682879
	430	0.841531	0.00176569	450	0.854112	0.000580574	450	0.826713	0.000522678	450	0.765266	0.000452644
	440	0.852384	0.00161609	460	0.85886	0.000540811	460	0.833419	0.000510246	460	0.772048	0.000490864
	450	0.859069	0.00136649	470	0.864853	0.000737775	470	0.840824	0.000629287	470	0.778152	0.000670336
	460	0.866358	0.00173291	480	0.870928	0.00079667	480	0.845855	0.000745731	480	0.781908	0.000745599
	470	0.870517	0.00192187	490	0.87641	0.000732118	490	0.848636	0.000649034	490	0.78928	0.0006579
	480	0.871888	0.00167084	500	0.879684	0.000744077	500	0.856315	0.000768503	500	0.793931	0.000803917
	490	0.876957	0.00122734	550	0.898172	0.000730603	550	0.872796	0.000778019	550	0.814576	0.000674134
	500	0.88195	0.000808031	600	0.910953	0.000734388	600	0.886672	0.000972142	600	0.829009	0.000780791
	520	0.890466	0.00144729	650	0.918391	0.000680005	650	0.897647	0.000782387	650	0.83858	0.000649946
	540	0.898736	0.00154955	700	0.923987	0.00078696	700	0.902331	0.000810429	700	0.845398	0.000584843
	560	0.905461	0.00166305	750	0.928956	0.000778949	750	0.908342	0.000768672	750	0.851669	0.000721169
	580	0.91054	0.00208477	800	0.931479	0.000714962	800	0.909843	0.000589532	800	0.856184	0.00063533
	600	0.908762	0.00164663	850	0.93331	0.000796547	850	0.91052	0.000664362	850	0.855272	0.000724042
	620	0.914055	0.00128528	900	0.935246	0.000618106	900	0.916497	0.000588296	900	0.861431	0.000574757
	640	0.918394	0.00155633	950	0.937115	0.000502985	950	0.919141	0.000528443	950	0.863694	0.00056328
	660	0.919206	0.00173312	1000	0.940598	0.00051426	1000	0.920557	0.000466664	1000	0.865515	0.000459176
	680	0.923151	0.00165511	1050	0.942951	0.000736935	1050	0.923287	0.000650057	1050	0.866095	0.000587342
	700	0.923955	0.00120372	1100	0.943026	0.00108184	1100	0.925006	0.00113307	1100	0.866935	0.0010764
	720	0.925307	0.0014822	1150	0.945301	0.00169094	1150	0.925277	0.00152874	1150	0.868107	0.00136807
	740	0.927744	0.00171071	1200	0.944304	0.00135352	1200	0.93171	0.00137405	1200	0.867568	0.0012324
	760	0.930888	0.00151079	1250	0.939948	0.00219928	1250	0.928786	0.00242666	1250	0.868994	0.00181138
	780	0.931977	0.00200356	1300	0.94293	0.00230983	1300	0.927837	0.00268308	1300	0.866862	0.00229404
	800	0.933772	0.0014536	1350	0.940955	0.00276808	1350	0.93288	0.00281214	1350	0.869434	0.00227306
	820	0.936743	0.00231078	1400	0.933636	0.00331897	1400	0.931508	0.00310156	1400	0.866025	0.00268997
	840	0.937081	0.00184521	1450	0.943528	0.00287162	1450	0.931909	0.00257792	1450	0.865397	0.00251103
	860	0.935146	0.00149539	1500	0.93778	0.00310088	1500	0.93242	0.00307526	1500	0.872684	0.00277343
	880	0.941996	0.00192041	1550	0.944844	0.00169015	1550	0.935867	0.00170937	1550	0.87341	0.001392
	900	0.940305	0.00113406	1600	0.940975	0.00202954	1600	0.928596	0.00224954	1600	0.872289	0.00205886
	925	0.940535	0.00132465	1650	0.951439	0.0029613	1650	0.935598	0.00248453	1650	0.872316	0.0029313
	950	0.936432	0.00142545	1700	0.924838	0.00354462	1700	0.904241	0.00313458	1700	0.850011	0.00333455
	975	0.941686	0.00170171	1750	0.933545	0.00337416	1750	0.918621	0.00228989	1750	0.858969	0.00291306
	1000	0.942597	0.00106751	1800	0.941488	0.00263441	1800	0.925674	0.0022857	1800	0.87367	0.00233409
	1025	0.941203	0.000989345	1850	0.941259	0.00320246	1850	0.92768	0.002788	1850	0.87378	0.00266291
	1050	0.943258	0.00100528	1900	0.946809	0.00269135	1900	0.934766	0.00234923	1900	0.878841	0.00245656
	1075	0.944456	0.00119202	1950	0.94164	0.00265676	1950	0.935361	0.00243251	1950	0.881851	0.00277625
	1100	0.943542	0.000931912	2000	0.944328	0.00408514	2000	0.936353	0.00337199	2000	0.867622	0.00338528
	1125	0.944273	0.00120028	2050	0.945342	0.00493187	2050	0.926093	0.00402594	2050	0.881482	0.00449093
	1150	0.945005	0.00139282	2100	0.939375	0.00612943	2100	0.922311	0.0052067	2100	0.8604	0.00504084
	1175	0.943062	0.00154827	2150	0.93692	0.00723718	2150	0.929447	0.00635247	2150	0.87851	0.00558425
	1200	0.941837	0.00148288	2200	0.940064	0.00563141	2200	0.916902	0.00543285	2200	0.877631	0.00536809
	1225	0.943278	0.0020716	2225	0.930966	0.00553001	2250	0.815061	0.00294932	2225	0.866298	0.00473275
	1250	0.946977	0.00209307	2250	0.839866	0.00352227	2300	0.814702	0.0052614	2250	0.766567	0.00329922
	1275	0.945335	0.0014502	2300	0.825095	0.00624879	2350	0.816552	0.00650024	2300	0.768655	0.00563571
	1300	0.941314	0.00227573	2350	0.869453	0.00805405	2400	0.817508	0.00766932	2350	0.766748	0.00707376
	1325	0.94461	0.00194782	2400	0.836079	0.00992169	2450	0.870285	0.00937365	2400	0.766516	0.00749058
	1350	0.943188	0.00245903	2450	0.881772	0.0108974	2500	0.883731	0.01016	2450	0.805009	0.00848235
	1375	0.944343	0.00180798	2500	0.886097	0.0106344				2500	0.843209	0.00953391
	1400	0.946867	0.00320446
	1425	0.942613	0.00153235
	1450	0.946118	0.00226576
	1475	0.947263	0.00189365
	1500	0.945671	0.00124056
	1525	0.946887	0.00195204
	1550	0.946441	0.00104643
	1575	0.946983	0.00297751
	1600	0.946914	0.00124933
	1625	0.945231	0.00168804
	1650	0.945461	0.0012349
	1675	0.929653	0.00121011
	1700	0.919979	0.00122742
	1750	0.932094	0.00113685
	1775	0.940236	0.00152781
	1800	0.941219	0.00107582
	1825	0.945944	0.00162211
	1850	0.946357	0.00131945
	1875	0.943737	0.00195187
	1900	0.947448	0.00132008
	1925	0.950857	0.00194192
	1950	0.944622	0.00129744
	1975	0.946534	0.00198567
	2000	0.945979	0.00131059
	2025	0.940607	0.00154974
	2050	0.940764	0.00236339
	2075	0.944573	0.00232349
	2100	0.945369	0.00249326
	2125	0.942804	0.00286453
	2150	0.944438	0.0028464
	2175	0.944201	0.00241348
	2200	0.943405	0.00217466
	2225	0.933347	0.00209129
	2250	0.839732	0.00145564
	2275	0.86596	0.00216732
	2300	0.842977	0.00230247
	2325	0.858512	0.00235391
	2350	0.84705	0.00285353
	2375	0.839602	0.00324652
	2400	0.84753	0.00357796
	2425	0.86947	0.00318947
	2450	0.882815	0.00357495
	2475	0.865071	0.00258677
	2500	0.907127	0.00341899

## Sheet: FEP100um
q [deg]	0			15			45			60
	l [nm]	Tl	UType A	l [nm]	Tl	UType A	l [nm]	Tl	UType A	l [nm]	Tl	UType A
	300	0.784143	0.00240365	300	0.760495	0.0304519	300	0.744595	0.0405268	300	0.705096	0.0362514
	310	0.806861	0.00161714	320	0.824504	0.00392612	320	0.793252	0.00390713	320	0.748857	0.00373656
	320	0.825087	0.00218976	340	0.853583	0.00165033	340	0.829182	0.00170193	340	0.776766	0.00179583
	330	0.845615	0.00215054	350	0.862524	0.00143637	350	0.843843	0.00148883	350	0.786414	0.00135271
	340	0.85259	0.00186939	360	0.871523	0.00109602	360	0.850313	0.00102883	360	0.797532	0.00100572
	350	0.866035	0.00160614	370	0.883739	0.000845441	370	0.861477	0.000922295	370	0.808449	0.000901997
	360	0.871871	0.00121972	380	0.889591	0.000898658	380	0.872108	0.000815939	380	0.815106	0.000713989
	370	0.883749	0.00146638	390	0.895125	0.00064413	390	0.877681	0.000814997	390	0.82101	0.00081
	380	0.89039	0.00133711	400	0.900659	0.000724331	400	0.882807	0.000694504	400	0.829031	0.000764984
	390	0.899474	0.00202886	410	0.906506	0.000769016	410	0.889321	0.000811869	410	0.832706	0.000740137
	400	0.902479	0.00137334	420	0.91122	0.000790672	420	0.893654	0.00073765	420	0.837782	0.000768075
	410	0.906092	0.00131283	430	0.91451	0.000679151	430	0.899935	0.000718617	430	0.842967	0.000780807
	420	0.915675	0.00181824	440	0.916422	0.000801685	440	0.903918	0.000777144	440	0.845687	0.000691844
	430	0.913596	0.00160212	450	0.920461	0.000524734	450	0.907852	0.000560822	450	0.848758	0.000485425
	440	0.919438	0.00148237	460	0.923441	0.000592963	460	0.910562	0.000488979	460	0.852104	0.000502105
	450	0.923864	0.00160348	470	0.924436	0.000674291	470	0.914073	0.000858213	470	0.857311	0.000763637
	460	0.927563	0.00150906	480	0.928353	0.00081682	480	0.915763	0.000732134	480	0.856422	0.000772188
	470	0.929228	0.00158014	490	0.92932	0.00070138	490	0.918989	0.000738367	490	0.858871	0.000708796
	480	0.927604	0.00134531	500	0.929609	0.000770725	500	0.921071	0.000766629	500	0.861601	0.000709599
	490	0.927661	0.0010346	550	0.938263	0.000833698	550	0.927202	0.000764995	550	0.870823	0.000716638
	500	0.932801	0.00112644	600	0.943138	0.00128395	600	0.930448	0.00064804	600	0.875268	0.001028
	520	0.937824	0.00184874	650	0.947554	0.000631411	650	0.93466	0.000728812	650	0.879402	0.000670434
	540	0.939045	0.0019582	700	0.94933	0.00080012	700	0.937444	0.000720889	700	0.881961	0.00064084
	560	0.942156	0.00157765	750	0.951782	0.000754799	750	0.939318	0.000784059	750	0.883865	0.000700745
	580	0.944103	0.00186248	800	0.95493	0.000618152	800	0.940659	0.000685542	800	0.885852	0.000616435
	600	0.948839	0.00119451	850	0.952516	0.000757954	850	0.940751	0.000727566	850	0.884316	0.000761703
	620	0.948466	0.00165121	900	0.95413	0.000791732	900	0.942535	0.00062323	900	0.888643	0.000555218
	640	0.947735	0.00143209	950	0.956607	0.000747601	950	0.942744	0.000568148	950	0.889875	0.000563985
	660	0.952885	0.00166031	1000	0.955351	0.000815506	1000	0.943996	0.000576178	1000	0.889005	0.000511276
	680	0.948017	0.00191539	1050	0.956043	0.000907325	1050	0.945349	0.000689042	1050	0.891221	0.000739988
	700	0.950277	0.00103242	1100	0.955301	0.000794831	1100	0.945073	0.00102181	1100	0.893621	0.000912652
	720	0.94745	0.00192395	1150	0.957465	0.000848738	1150	0.945044	0.00138181	1150	0.895765	0.00119254
	740	0.952201	0.00187141	1200	0.956871	0.00116211	1200	0.946607	0.00148941	1200	0.898146	0.00155748
	760	0.952199	0.00144392	1250	0.959531	0.00151833	1250	0.947788	0.00224529	1250	0.892364	0.00230018
	780	0.95532	0.00201524	1300	0.956519	0.00121865	1300	0.944424	0.00264199	1300	0.898199	0.00268848
	800	0.950975	0.00159793	1350	0.957098	0.00121514	1350	0.944496	0.00271805	1350	0.893839	0.00303513
	820	0.951265	0.00294965	1400	0.959445	0.00179655	1400	0.94015	0.0030143	1400	0.901401	0.00284519
	840	0.954931	0.00154975	1450	0.962603	0.00147642	1450	0.941856	0.00216724	1450	0.891378	0.00255017
	860	0.952187	0.0014873	1500	0.960506	0.00166808	1500	0.944771	0.0029644	1500	0.895966	0.00365697
	880	0.951877	0.00193011	1550	0.959151	0.000865488	1550	0.947544	0.00160581	1550	0.897248	0.00129534
	900	0.955127	0.00126472	1600	0.957501	0.00105866	1600	0.942793	0.00201397	1600	0.897457	0.00242719
	925	0.957931	0.0017226	1650	0.958803	0.00145822	1650	0.944613	0.00222121	1650	0.89737	0.00234248
	950	0.956189	0.00158276	1700	0.959584	0.00133218	1700	0.948194	0.00256737	1700	0.898813	0.00310818
	975	0.960508	0.00224417	1750	0.959027	0.00133197	1750	0.948041	0.00273597	1750	0.891353	0.00241942
	1000	0.957882	0.00111558	1800	0.960721	0.00164718	1800	0.943805	0.00224496	1800	0.901546	0.00174122
	1025	0.956003	0.000925038	1850	0.961552	0.00151682	1850	0.950312	0.00246591	1850	0.901485	0.00197955
	1050	0.957946	0.000884641	1900	0.960974	0.00151033	1900	0.946549	0.00221564	1900	0.898637	0.00188971
	1075	0.95662	0.000904606	1950	0.96032	0.00204165	1950	0.948868	0.00245673	1950	0.903555	0.00191567
	1100	0.956432	0.000899142	2000	0.957718	0.00179769	2000	0.945218	0.00310892	2000	0.885775	0.00261252
	1125	0.956512	0.00123754	2050	0.959774	0.00199261	2050	0.94845	0.00393644	2050	0.909358	0.00319874
	1150	0.957025	0.00129879	2100	0.969605	0.00253284	2100	0.956371	0.00480434	2100	0.88957	0.00414425
	1175	0.95919	0.00154876	2150	0.959893	0.00262713	2150	0.94461	0.00498954	2150	0.903906	0.00441026
	1200	0.960384	0.00138093	2200	0.961581	0.00228698	2200	0.94679	0.0043579	2200	0.903367	0.00320906
	1225	0.961538	0.00177045	2250	0.956933	0.0014588	2250	0.943075	0.00306707	2250	0.886977	0.00249865
	1250	0.962501	0.0014141	2300	0.963936	0.00251863	2300	0.967127	0.00733209	2300	0.877528	0.00485566
	1275	0.960657	0.00135498	2350	0.957525	0.00292104	2350	0.966499	0.00817764	2350	0.894567	0.00571929
	1300	0.963124	0.00201636	2400	0.963677	0.00329207	2400	0.960314	0.00953894	2400	0.899946	0.00666218
	1325	0.966378	0.00206582	2450	0.957942	0.00344053	2450	0.949345	0.0102146	2450	0.912383	0.0073939
	1350	0.959917	0.00259832	2500	0.952006	0.00335923	2500	0.975148	0.010642	2500	0.886127	0.00760591
	1375	0.962927	0.00160012
	1400	0.963435	0.00211738
	1425	0.961384	0.00166979
	1450	0.963922	0.00230156
	1475	0.957028	0.00181548
	1500	0.960049	0.00113209
	1525	0.954423	0.00216229
	1550	0.957986	0.00121729
	1575	0.954805	0.0023256
	1600	0.957766	0.00156133
	1625	0.954349	0.00134042
	1650	0.957023	0.00145061
	1675	0.96035	0.00120814
	1700	0.956965	0.00164367
	1750	0.957311	0.00171518
	1775	0.956782	0.00156315
	1800	0.956856	0.00162194
	1825	0.954889	0.0016597
	1850	0.955588	0.00181909
	1875	0.956184	0.00157151
	1900	0.95612	0.00194259
	1925	0.954265	0.00176325
	1950	0.95401	0.00201744
	1975	0.96198	0.00125223
	2000	0.957422	0.0013931
	2025	0.965505	0.00460949
	2050	0.954662	0.002047
	2075	0.964142	0.00245529
	2100	0.953662	0.0025096
	2125	0.95857	0.00280319
	2150	0.957916	0.0023831
	2175	0.959064	0.00249678
	2200	0.954658	0.00210363
	2225	0.956836	0.00239076
	2250	0.958338	0.00179499
	2275	0.964287	0.00236495
	2300	0.954615	0.00241122
	2325	0.953106	0.00229712
	2350	0.96329	0.00284103
	2375	0.955118	0.00311318
	2400	0.953397	0.00360867
	2425	0.957625	0.00314386
	2450	0.965567	0.00327494
	2475	0.966093	0.00287443
	2500	0.960521	0.00381764

## Sheet: Borosilicate3.3mm
q [deg]	0
	l [nm]	Tl	UType A
	300	0.610639	0.000916274
	310	0.756448	0.0010969
	320	0.83926	0.001172
	330	0.886049	0.00109788
	340	0.902235	0.00118238
	350	0.911877	0.00131544
	360	0.915631	0.00132569
	370	0.917152	0.00110742
	380	0.917534	0.00089172
	390	0.918579	0.00101615
	400	0.921575	0.000712668
	425	0.922091	0.00100481
	450	0.919137	0.0010901
	475	0.921701	0.00129115
	500	0.921428	0.00115906
	525	0.921857	0.000871718
	550	0.923901	0.00111682
	575	0.923951	0.000992853
	600	0.925531	0.00108532
	625	0.920503	0.00103089
	650	0.922925	0.000670361
	675	0.924425	0.0010456
	700	0.922519	0.00109797
	725	0.923763	0.00109944
	750	0.923389	0.00114025
	775	0.921034	0.00142455
	800	0.920132	0.000909359
	825	0.922482	0.00112285
	850	0.921165	0.00115784
	875	0.922801	0.00152648
	900	0.920437	0.000743333
	925	0.919899	0.00102119
	950	0.919822	0.00103618
	975	0.923182	0.00131479
	1000	0.919384	0.000954395
	1025	0.920924	0.000965137
	1050	0.920495	0.00104783
	1075	0.92061	0.0013146
	1100	0.920074	0.00146946
	1125	0.920438	0.00130835
	1150	0.921654	0.00218209
	1200	0.924523	0.0016377
	1250	0.92333	0.00196753
	1300	0.925816	0.00210741
	1350	0.922845	0.00200675
	1400	0.911386	0.00203037
	1450	0.924007	0.0018351
	1500	0.924218	0.00181786
	1550	0.925516	0.0012716
	1600	0.925524	0.0014674
	1650	0.922233	0.00148973
	1700	0.923142	0.0014497
	1750	0.926702	0.00150392
	1800	0.925136	0.00138557
	1850	0.926365	0.0016267
	1900	0.924916	0.0016356
	1950	0.92669	0.00175643
	2000	0.923211	0.00180092
	2050	0.923012	0.00184438
	2100	0.918113	0.00236651
	2150	0.904557	0.00248862
	2200	0.891889	0.00164966
	2250	0.893334	0.00194891
	2300	0.896818	0.00213692
	2350	0.885632	0.00287408
	2400	0.856187	0.00294704
	2450	0.842514	0.00247119
	2500	0.821881	0.00311492

## Sheet: BorosilicateAR3.3mm
q [deg]	0			15			45			60
	l [nm]	Tl	UType A	l [nm]	Tl	UType A	l [nm]	Tl	UType A	l [nm]	Tl	UType A
	300	0.554166	0.000768987	300	0.602398	0.0389405	300	0.539437	0.0301955	300	0.501031	0.0374114
	310	0.705966	0.000918765	310	0.714758	0.00779128	310	0.692785	0.00738427	310	0.622655	0.00844025
	320	0.80561	0.00109281	320	0.808333	0.00318694	320	0.796133	0.00292355	320	0.73695	0.00326309
	330	0.858469	0.00120989	330	0.869616	0.00263093	330	0.856944	0.00250183	330	0.801895	0.00292936
	340	0.887231	0.00115958	340	0.894298	0.00166234	340	0.884616	0.00156213	340	0.835897	0.00184125
	350	0.901322	0.00116662	350	0.908868	0.00142708	350	0.904836	0.00133954	350	0.852392	0.0013536
	360	0.911991	0.0010791	360	0.914264	0.00123918	360	0.915491	0.001082	360	0.863336	0.000854203
	370	0.914176	0.0011267	370	0.918172	0.00094972	370	0.922259	0.000947016	370	0.87347	0.00093663
	380	0.915985	0.00135434	380	0.921495	0.000924692	380	0.925632	0.000671595	380	0.874481	0.000851141
	390	0.922538	0.00106182	390	0.92524	0.000804828	390	0.929958	0.000847379	390	0.878552	0.000789992
	400	0.928904	0.00120875	400	0.929226	0.000842444	400	0.93323	0.000829178	400	0.881162	0.00089662
	410	0.924757	0.00135913	425	0.935887	0.000840484	425	0.93971	0.000809071	425	0.885209	0.000865401
	420	0.930196	0.00128182	450	0.943023	0.000955468	450	0.943161	0.000760784	450	0.889994	0.000884578
	430	0.942676	0.00179021	475	0.94889	0.000857216	475	0.947958	0.000800998	475	0.89455	0.000735953
	440	0.935718	0.00156822	500	0.955907	0.000740987	500	0.953511	0.00092559	500	0.897308	0.000811206
	450	0.939487	0.00140365	525	0.959587	0.000756864	525	0.957044	0.000804278	525	0.898773	0.000869207
	460	0.943608	0.0012659	550	0.960936	0.00106067	550	0.957157	0.000908855	550	0.90073	0.000864905
	470	0.94518	0.00132391	575	0.959036	0.00207987	575	0.960828	0.0017875	575	0.902562	0.0018863
	480	0.948981	0.00102028	600	0.962553	0.00117375	600	0.955008	0.0011228	600	0.897796	0.00175863
	490	0.954654	0.00133588	625	0.966901	0.00187887	625	0.955892	0.00158857	625	0.892847	0.00154445
	500	0.95731	0.00157098	650	0.963278	0.00166909	650	0.954731	0.0013294	650	0.890506	0.00169661
	510	0.956525	0.00154532	675	0.965077	0.00132551	675	0.953613	0.00118027	675	0.891615	0.00135645
	520	0.95573	0.00123661	700	0.96354	0.00117838	700	0.952752	0.00097684	700	0.89224	0.00114387
	530	0.962475	0.00130488	725	0.962985	0.00104677	725	0.95136	0.00091308	725	0.887692	0.000874828
	540	0.958766	0.00121189	750	0.961487	0.00106203	750	0.949388	0.00106532	750	0.886234	0.000991
	550	0.960899	0.00086324	775	0.959759	0.00122492	775	0.94737	0.00110962	775	0.884533	0.00116186
	575	0.963997	0.000871696	800	0.957593	0.000850901	800	0.94154	0.000883614	800	0.881305	0.000781506
	600	0.966121	0.00086369	825	0.953472	0.0010048	825	0.943019	0.000661573	825	0.882182	0.000769703
	625	0.965465	0.000937266	850	0.952889	0.000584886	850	0.938233	0.000595702	850	0.876235	0.000567633
	650	0.966395	0.00113831	875	0.95095	0.00175314	875	0.938338	0.00159553	875	0.875588	0.00135527
	675	0.967487	0.00144688	900	0.952313	0.000974948	900	0.935593	0.000657247	900	0.874168	0.000657389
	700	0.964931	0.00114585	925	0.949278	0.000754989	925	0.934313	0.000728022	925	0.872583	0.000814968
	725	0.967258	0.00102949	950	0.94855	0.000812788	950	0.934123	0.000907341	950	0.870327	0.000914271
	750	0.965011	0.000910579	975	0.944962	0.00118475	975	0.931986	0.00114309	975	0.867359	0.000931127
	775	0.960538	0.0010013	1000	0.947785	0.000614087	1000	0.933524	0.000550956	1000	0.868981	0.000503766
	800	0.961944	0.00084146	1025	0.945329	0.000680559	1025	0.927719	0.000832276	1025	0.86653	0.000531686
	825	0.958249	0.00095312	1050	0.9459	0.000761461	1050	0.931168	0.000868495	1050	0.86662	0.00069581
	850	0.958078	0.000893874	1075	0.942735	0.000773686	1075	0.930088	0.000884384	1075	0.863338	0.000859583
	875	0.955805	0.00228086	1100	0.943673	0.000710987	1100	0.931544	0.000824842	1100	0.863626	0.000761749
	900	0.952237	0.000964138	1125	0.942218	0.00108906	1125	0.929671	0.000739486	1125	0.859943	0.000910343
	925	0.954923	0.00204195	1150	0.939264	0.00166751	1150	0.931245	0.00163845	1150	0.862857	0.00170266
	950	0.952491	0.000725635	1200	0.941711	0.00165619	1200	0.928501	0.0018168	1200	0.865498	0.00143833
	975	0.947872	0.00140835	1250	0.938727	0.00248763	1250	0.930575	0.00218302	1250	0.870769	0.00252142
	1000	0.949282	0.00109895	1300	0.941934	0.00303762	1300	0.926249	0.00275226	1300	0.865518	0.00250205
	1025	0.948146	0.00111902	1350	0.937598	0.00321604	1350	0.930665	0.00283969	1350	0.863572	0.00246439
	1050	0.943767	0.000797566	1400	0.936088	0.00357261	1400	0.917459	0.00343083	1400	0.851304	0.00350739
	1100	0.944133	0.000814239	1450	0.937563	0.00313365	1450	0.925363	0.00243705	1450	0.855751	0.00280695
	1150	0.941935	0.00106746	1500	0.933953	0.00221749	1500	0.926033	0.00185071	1500	0.860981	0.00180065
	1200	0.94076	0.00141182	1550	0.931072	0.00162123	1550	0.923484	0.00137042	1550	0.861836	0.00140859
	1250	0.939969	0.00179932	1600	0.931988	0.00219484	1600	0.917492	0.00197205	1600	0.862519	0.00192145
	1300	0.941439	0.00131222	1650	0.934961	0.00201912	1650	0.921704	0.00190033	1650	0.86074	0.00172675
	1350	0.936432	0.00108744	1700	0.92985	0.0022309	1700	0.920447	0.00214159	1700	0.860582	0.00223109
	1400	0.925364	0.00123215	1750	0.93163	0.0021995	1750	0.923846	0.00195127	1750	0.859724	0.00198584
	1450	0.935246	0.00183336	1800	0.928054	0.00181312	1800	0.922369	0.00170667	1800	0.861106	0.00167507
	1500	0.937359	0.00152787	1850	0.935433	0.00195028	1850	0.920249	0.00199855	1850	0.860062	0.00169157
	1550	0.936223	0.0018619	1900	0.929663	0.00211639	1900	0.922271	0.00174399	1900	0.861925	0.00175581
	1600	0.936519	0.00174317	1950	0.926613	0.00186765	1950	0.917834	0.0018668	1950	0.859877	0.00206592
	1650	0.935582	0.00131826	2000	0.922427	0.00192945	2000	0.91674	0.00175613	2000	0.855502	0.00177726
	1700	0.938506	0.00124911	2050	0.932177	0.00310414	2050	0.918514	0.00265507	2050	0.860919	0.00308675
	1750	0.936305	0.00134566	2100	0.926315	0.00441958	2100	0.910709	0.00381196	2100	0.850384	0.00447043
	1800	0.934825	0.00148473	2150	0.904902	0.00461705	2150	0.89693	0.0044826	2150	0.844904	0.00480944
	1850	0.934293	0.0020975	2200	0.886898	0.00376125	2200	0.88476	0.00346057	2200	0.814394	0.00349142
	1900	0.935631	0.00183197	2250	0.892478	0.0040628	2250	0.876798	0.00316431	2250	0.818129	0.00345278
	1950	0.93456	0.00216648	2300	0.906951	0.0057784	2300	0.887486	0.00467396	2300	0.828111	0.00525676
	2000	0.929198	0.00200666	2350	0.888065	0.00600585	2350	0.866546	0.00588673	2350	0.816717	0.00687953
	2050	0.929568	0.00218317	2400	0.859113	0.00820361	2400	0.840937	0.00713607	2400	0.7671	0.00757325
	2100	0.925936	0.00178355	2450	0.842896	0.00933685	2450	0.816332	0.00817956	2450	0.756178	0.00867298
	2150	0.908031	0.0019442	2500	0.854734	0.00955177	2500	0.820416	0.00931322	2500	0.735874	0.00825443
	2200	0.89056	0.00170843
	2250	0.893053	0.00139753
	2300	0.899675	0.00168312
	2350	0.888018	0.00253681
	2400	0.856373	0.0025394
	2450	0.847329	0.00220798
	2500	0.829349	0.00309633
