# Supplementary material for: Spectral data of specular reflectance, narrow-angle transmittance and angle-resolved surface scattering of materials for solar concentrators
Source: Data Brief. 2015 Dec 11;6:184–8. doi: 10.1016/j.dib.2015.11.059 (PMC4706600; doi:10.1016/j.dib.2015.11.059)
Supplement: Supplementary file 3 — Supplementary material [file mmc3.xlsx]

## Sheet: AgFilm#1
	q [deg]	15			45			60
	l [nm]	F1	s1 [mrad]	s2 [mrad]	F1	s1 [mrad]	s2 [mrad]	F1	s1 [mrad]	s2 [mrad]
AgFilm#1	400	0.710492	0.258466	0.763142	0.572995	0.267289	0.670546	0.70873	0.399926	0.886139
marks parallel to	500	0.464173	0.183029	0.509857	0.537717	0.251238	0.600146	0.760116	0.428655	0.926966
plane of incidence	555	0.37459	0.159012	0.466048	0.573315	0.25495	0.620155	0.793547	0.435362	0.964926
	600	0.287377	0.10727	0.425362	0.616969	0.27133	0.622268	0.782426	0.428804	0.952432
	700	0.296131	0.0964747	0.428233	0.637189	0.265308	0.630907	0.850177	0.445323	1.09061
	800	0.270345	0.0882301	0.414032	0.583958	0.235361	0.615492	0.741523	0.390564	0.95898
	950	0.336641	0.100027	0.420925	0.20158	0.069935	0.433288	0.797153	0.398395	1.00571
	1050	0.319126	0.0944217	0.406727	0.704596	0.256926	0.658269	0.844332	0.41585	1.0916
AgFilm#1	400	0.580882	0.560705	1.27502	0.681158	0.688302	1.62328	0.426567	0.604889	1.57932
marks perp. to	500	0.485787	0.465503	1.08444	0.428956	0.52076	1.2087	0.297606	0.472274	1.3746
plane of incidence	555	0.40084	0.423357	1.01653	0.357608	0.451942	1.09068	0.253237	0.359964	1.28261
	600	0.281042	0.317623	0.903966	0.206022	0.259331	0.969823	0.281925	0.404719	1.29831
	700	0.336451	0.301837	0.890465	0.234484	0.273377	0.958288	0.350234	0.453029	1.35512
	800	0.312533	0.25238	0.8778	0.383512	0.33719	1.05334	0.495691	0.475961	1.52637
	950	0.398982	0.266954	0.903818	0.514739	0.382709	1.19174	0.594674	0.475246	1.64217
	1050	0.484768	0.353032	0.998355	0.539858	0.33771	1.17948	0.647163	0.547235	1.9088

## Sheet: AgFilm#2
	q [deg]	15			45			60
	l [nm]	F1	s1 [mrad]	s2 [mrad]	F1	s1 [mrad]	s2 [mrad]	F1	s1 [mrad]	s2 [mrad]
AgFilm#2	400	0.319717	0.34705	0.869704	0.346409	0.357377	0.989805	0.350435	0.295201	1.15689
marks parallel to	500	0.383752	0.319103	0.888849	0.361215	0.289737	0.971031	0.385961	0.236235	1.18193
plane of incidence	555	0.410425	0.306704	0.899649	0.376848	0.252108	0.97114	0.405392	0.199493	1.16213
	600	0.422488	0.291554	0.901506	0.38789	0.227838	0.961733	0.427605	0.178679	1.15807
	700	0.417253	0.232206	0.8604	0.393107	0.156373	0.912024	0.473253	0.137089	1.13182
	800	0.424386	0.190167	0.859485	0.465566	0.161756	0.994928	0.542704	0.14883	1.23533
	950	0.461718	0.150285	0.849986	0.503412	0.103088	0.927388	0.573187	0.0844764	1.08457
	1050	0.498339	0.115292	0.865545	0.54582	0.0856648	0.947252	0.59498	0.0725625	1.0796
AgFilm#2	400	0.180655	0.297882	0.855339	0.15818	0.32249	1.00935	0.83337	1.01007	2.43089
marks perp. to	500	0.284437	0.312826	0.891292	0.245542	0.295815	1.02478	0.214493	0.379104	1.26541
plane of incidence	555	0.320163	0.312312	0.901177	0.314749	0.298503	1.0611	0.237894	0.327031	1.26333
	600	0.3508	0.306079	0.91221	0.323149	0.274884	1.05268	0.255416	0.308208	1.24687
	700	0.393752	0.269019	0.925836	0.388118	0.264482	1.06863	0.283635	0.234467	1.19935
	800	0.445121	0.257339	0.957388	0.35553	0.217454	1.05258	0.220267	0.159098	1.19523
	950	0.464515	0.219166	0.929139	0.40199	0.154659	0.940555	0.302966	0.172419	1.15717
	1050	0.436024	0.17737	0.885033	0.405138	0.124229	0.967437	0.400944	0.147824	1.21822

## Sheet: AgSheet#1
	q [deg]	15			45			60
	l [nm]	F1	s1 [mrad]	s2 [mrad]	F1	s1 [mrad]	s2 [mrad]	F1	s1 [mrad]	s2 [mrad]
AgSheet#1	350	0.648937	0.269742	1.01453	0.657141	0.203784	0.894907	0.666448	0.148405	0.795233
marks perp. to	400	0.659233	0.241747	0.977212	0.679803	0.180443	0.884744	0.687244	0.128525	0.773902
plane of incidence	500	0.681409	0.19957	0.897493	0.728121	0.151722	0.85918	0.738097	0.115229	0.745954
	555	0.685254	0.17836	0.852827	0.732844	0.131137	0.820649	0.755538	0.109543	0.72521
	600	0.68219	0.155812	0.801268	0.740258	0.121496	0.782575	0.77286	0.109043	0.722176
	700	0.650386	0.106423	0.660998	0.740924	0.0902176	0.669381	0.808359	0.097922	0.716365
	800	0.608266	0.0560563	0.533238	0.739768	0.0719028	0.572998	0.824642	0.0930444	0.690102
	950	0.628411	0.0334543	0.482242	0.74512	0.0551756	0.488941	0.843156	0.0851184	0.644247
	1050	0.669234	0.0169097	0.485546	0.760785	0.0442359	0.465812	0.849979	0.0747772	0.606156

## Sheet: AgSheet#2
	q [deg]	15			45			60
	l [nm]	F1	s1 [mrad]	s2 [mrad]	F1	s1 [mrad]	s2 [mrad]	F1	s1 [mrad]	s2 [mrad]
AgSheet#2	350	0.602326	0.215023	1.12271	0.718859	0.232105	1.14309	0.856476	0.276843	1.39121
marks perp. to	400	0.634444	0.195377	1.07719	0.756298	0.224528	1.14656	0.882869	0.275337	1.49784
plane of incidence	500	0.687481	0.163497	0.997591	0.808904	0.205019	1.13546	0.918104	0.263653	1.5791
	555	0.712514	0.154195	0.97589	0.833324	0.203423	1.16904	0.932303	0.262338	1.64671
	600	0.729955	0.146535	0.953804	0.849609	0.200519	1.17056	0.94201	0.260968	1.68911
	700	0.767892	0.137812	0.930446	0.87727	0.198483	1.20636	0.956939	0.261134	1.82004
	800	0.79289	0.127589	0.895585	0.896046	0.193818	1.19734	0.966675	0.256812	1.90071
	950	0.805634	0.113003	0.776477	0.910279	0.187318	1.08525	0.977184	0.251949	1.91538
	1050	0.798168	0.102335	0.660717	0.913747	0.183685	0.991068	0.981477	0.251233	2.10161
